# Supplementary material for: Alleles of the GRF3-2A Gene in Wheat and Their Agronomic Value
Source: Int J Mol Sci. 2021 Nov 16;22(22):12376. doi: 10.3390/ijms222212376 (PMC8622619; doi:10.3390/ijms222212376)
Supplement: Supplementary file 1 [file ijms-22-12376-s001.zip]

Archive with 11 entries (11 files):
- Figure S1 GRF3 Protein isoforms.pdf
- Figure S2 Yield and grain protein content Q165H.pdf
- Figures S3-S4 Yield and grain traits 5-UTR SSR.pdf
- Figures S5-S6 Weather conditions.pdf
- Table S1 Accessions for gene sequencing.pdf
- Table S4 Accessions for genotyping.pdf
- Table S5.xlsx
- Table S6 Accessions with assembled genome.pdf
- Tables S2-S3 TaGRF3-2A alleles.pdf
- Tables S7-S8 Agronomic traits means.pdf
- TaGRF3-2A alleles aligned with reference sequence.fasta
