# Supplementary material for: Alleles of the GRF3-2A Gene in Wheat and Their Agronomic Value
Source: Int J Mol Sci. 2021 Nov 16;22(22):12376. doi: 10.3390/ijms222212376 (PMC8622619; doi:10.3390/ijms222212376)
Supplement: Supplementary file 1 [file ijms-22-12376-s001.zip › Table S5.xlsx]

## Sheet: Table S5
Table S5. Agronomic traits and genotypes of the 199 winter bread wheat lines grown at Krasnodar in 2018-2020
No	Wheat accession	GRF-2AD-SSR (subgenome A), base pairs	TaGRF3-2A c.495G>T	Gain yield 2018, t/ha	1000 kernel weight 2018, g	Grain protein content 2018, %	Test weight 2018, g/l	Grain yield 2019, t/ha	1000 kernel weight 2019, g	Grain protein content 2019, %	Test weight 2019, g/l	Grain yield 2020, t/ha	1000 kernel weight 2020, g	Grain protein content 2020, %	Test weight 2020, g
1	06380AR83	258	T	9.5	46.8	17.2	776	7.3	37.5	16.9	729	10	41	15	802		n. d. - no data
2	4023W5	258	T	8.9	46	15.9	780	7.9	38.8	15.7	743	10.8	38.4	13.3	809		| - designate heterogenic lines
3	5577h56G10	258	T	8.2	45.7	15.3	800	9	37.1	14.9	769	12.7	39.7	13.5	835
4	609sv25	270	G	8.6	40.8	13.8	782	7.5	36.4	16.1	743	11.3	39.9	14	799
5	7675h34-23	258	G	n. d.	n. d.	n. d.	n. d.	8	33.9	14.4	725	9.9	37.8	13	815
6	7675h34-34	277	G	n. d.	n. d.	n. d.	n. d.	7.2	32.8	14.8	705	11.7	36.5	13.2	802
7	ACPG 154	277	G	5.1	45.9	15.6	772	4.2	33.8	16.4	698	6.7	28.3	17.8	724
8	Adel	277	G	5.9	44.9	14.8	824	8	36.4	14.6	782	10.8	40.2	12.7	848
9	Afina	258	G	6.8	40.4	16.6	812	7.7	33.7	16.1	771	10.9	32.7	14.4	834
10	Aivina	258	T	8.8	44.5	14.8	797	8.6	37.3	14.8	759	11.1	39.5	12.9	842
11	Alekseich	258	T	10.9	40.3	15.2	807	8.4	33.5	15.2	755	11.1	36.5	13.9	834
12	Altigo	266	G	12.3	46.9	13.9	760	8	36.8	14.7	670	10.4	39.1	13	768
13	Anastasiya	274	T	5.1	42.1	15	784	4.9	32.2	16	723	8.2	30.9	14.1	794
14	Antonina	258	T	8.7	48.9	16.3	787	6.8	41.7	16	728	10.9	41.6	13.9	815
15	Apache	283	G	10.9	39.9	15	792	8.5	32.9	14.5	737	11.3	32.8	13	795
16	Armada	277	G	9.5	42.9	14.2	793	7.9	36.9	13.6	761	12	39.4	12.5	833
17	Arsenal	258	G	8.4	41.8	15.4	753	7.8	36.1	14	735	11.7	39.5	12.6	809
18	Astarta	254|266	G	6.9	46.5	14.4	753	7.9	36.9	14.3	718	10	39.1	12.8	798
19	Bagrat	258	G	9.3	45.4	15.7	804	8.1	38.1	14.7	761	11.1	39.9	12.6	821
20	Balitus	283	G	11.8	41.7	13.9	796	8.5	35.3	14.3	711	11.1	36.7	13.3	798
21	Barok	280	G	11	35.4	13.5	766	8.3	29.3	16.1	666	7.8	29.9	13.3	762
22	Bazis	258	T	6.8	47.9	14.7	784	6.3	38.6	15.3	744	n. d.	n. d.	n. d.	n. d.
23	Bet B 8 14	258|274	T	7.8	44.4	14.5	799	7.4	38.1	14.2	718	10	39	14	806
24	Bezenchukskaya 380	277	G	6.3	43.5	16.2	796	4.7	34.8	17.5	728	8.8	39.2	12.8	800
25	Bezostaya 1	258	T	6.4	42.7	16.1	795	4.2	37.4	16.5	764	7.4	39	13.9	833
26	Bezostaya 100	258	T	10	43.5	14.9	815	8.1	37.5	15.3	776	11.2	37.6	13.4	829
27	Bis	277	G	5.4	40.6	15.5	787	7.2	34.5	16.2	730	8.8	34.1	14.5	802
28	Bodryi	258	T	4.7	42.1	16.1	779	5	35.2	17.3	731	n. d.	n. d.	n. d.	n. d.
29	Bohemia	286	G	8.7	45.1	15.7	775	8.4	41.2	15.3	723	10.1	35.1	14.7	799
30	Boyarynya	277	G	6.8	41.2	13.5	792	7.9	35.2	13.7	766	11.6	37	12.8	833
31	Brigada	258	G	6.4	43.6	15.9	800	8.5	36.7	15.8	766	11.1	38.4	14	836
32	BT 2375 p 15	274	T	7.7	44.8	16.5	791	6.2	39.8	15.9	776	9.3	39.9	13.4	825
33	BT 2385 p 15	258|277	G	5.5	38.4	16.1	792	6.6	39.8	15.3	771	8.5	43.1	13.7	831
34	Butterfly	266	G	n. d.	n. d.	n. d.	n. d.	6.2	34.8	17.4	707	8.4	35.3	16.1	770
35	Bylina Dona	277	G	9.2	42.2	14.6	782	6.8	34.2	15	732	11.3	35.4	12.3	805
36	Caphorn	266|280	G	10.9	44.5	14.4	777	7.5	27.9	16	663	9.5	33.6	13.2	766
37	Cheget	258	T	7.1	44.6	14.2	780	8.6	36.9	14.1	736	n. d.	n. d.	n. d.	n. d.
38	Chornyava	277	G	9.9	44.5	13.5	792	8.1	37.1	13.5	760	11.9	38.5	12.3	821
39	Clarion	266|280	G	11.2	33.6	13.7	773	6.3	25.1	15.3	635	8.8	24.3	15	704
40	Crimson	262	T	n. d.	n. d.	n. d.	n. d.	9.3	31.1	14.1	813	9.3	31.1	14.1	813
41	Dagmar	270|283	G	9.4	46.6	14.3	795	8.9	37.8	14.2	760	10.6	36.4	13.6	824
42	Desamo	283	G	11.7	37.3	13.6	753	7.6	31	15.3	662	9.4	28.4	14.7	729
43	Deya	258	T	6.2	39.6	16.1	805	7.7	35.2	16	762	9.5	33.5	14.2	842
44	Dmitrii	258	G	7.2	47.8	13.5	788	7.5	35	14.3	731	10.3	39.9	12.6	799
45	Dolya	254	G	8.8	44.6	14.2	782	7.8	35.8	15.7	718	11.9	38.7	12.5	818
46	Don 93	258	T	8	46.5	15.1	797	6.2	38.2	15.8	755	10	38.2	13.4	834
47	Don 95	258	T	6.6	44.4	15.7	806	7.7	36.6	15.2	773	9.4	36.3	13.1	828
48	Donmira	270	G	7.2	46.6	15.1	759	7.5	35.2	15.7	707	10.1	37.1	12.9	782
49	Donna	277	G	8.1	42.8	14.1	807	8.5	38.5	13.8	757	10.1	38.7	12.3	830
50	Donskaya Lira	277	G	6.5	41.3	13.8	776	7	35.4	14	735	n. d.	n. d.	n. d.	n. d.
51	Donskaya Polukarlikovaya	277	G	6.7	48.3	15.8	783	6.6	37	15	738	10.9	44.6	13.6	821
52	Donskaya Step'	277	G	8.2	46.2	14.4	773	7.5	37.5	14.4	730	12	39	12.4	810
53	Donskaya Yubileinaya	266|277	G	6.6	44.5	15.5	810	7.9	35.3	15.6	768	9.9	39.9	13.3	833
54	Donstar	258	T	7.5	39.5	14.9	754	7.8	37.2	14.1	745	n. d.	n. d.	n. d.	n. d.
55	DSV-11-13 (Aspect)	283	G	10.5	47.4	13.7	775	8	37.4	14	713	11.4	40.1	12.6	794
56	Duplet	258	G	6.7	45.5	14	781	8	33.1	14.6	717	10.5	36.4	13.1	798
57	Ekspromt	283	G	8.3	43.4	14	778	8.7	37.4	13.6	750	n. d.	n. d.	n. d.	n. d.
58	Eremeevna	283	G	5.9	42.2	17.5	780	8.1	34.7	16.4	763	10.3	34.3	13.8	823
59	Ermak	258	G	8	41.6	14.3	788	5.8	35.5	14.6	752	n. d.	n. d.	n. d.	n. d.
60	Esaul	258|277	T	8	40.1	17.4	798	8	33	16.8	758	9.2	36.8	14.7	823
61	Etnos	258	T	10.6	46.7	14.5	784	7.7	37.9	15.5	743	10.9	38.4	13.1	801
62	Euclide	277	G	10.9	46	12.7	777	9.5	33.7	13.9	731	11.3	36.3	12.4	801
63	Favoritka	266	G	9.4	46.2	14.1	764	6.8	38.9	14	722	11	38.9	12.9	811
64	Fenomen	280	G	11.5	41.1	14	770	6.7	29	15.6	661	10.4	32.4	13.7	765
65	Flamenko	277	G	10.7	41.2	13.6	735	8.3	34.7	14.6	665	11.3	34.4	12.4	740
66	Fontanka	258	T	8	36.5	15.6	797	6.8	33.2	14.5	744	9.3	33.8	12.5	819
67	Fortuna	258	G	6.9	39.7	13.4	794	8.7	34.1	14.5	733	9.6	35.4	12.6	818
68	Gileya	283	G	8.1	45.9	14	768	9.2	38.1	13.5	744	12.2	38.4	12.5	827
69	Gordian	283	G	12.3	36.5	13.4	773	8.2	31.1	14.9	677	10.7	28.5	14.3	761
70	Graf	258	T	9.3	44.5	n. d.	n. d.	8.2	36.6	15.1	726	10.3	37.2	13.1	801
71	Gratsiya	258	T	9.8	37.8	14	787	8.2	31.8	14.2	744	11.7	33	12.1	808
72	Grom	270	G	9.2	39.3	13.1	792	6.7	30.3	14.8	730	10.7	37.9	12.3	821
73	Gubernator Dona	258	G	6.5	42.9	13.6	773	7.8	36.3	15	724	10.1	38.7	11.8	819
74	Gurt	274	G	9.2	41.9	13.4	794	7.9	36.8	15.1	725	10	34.4	14.3	782
75	Hadm 25612-02	274	G	10.4	35.7	14.8	751	6.5	37.9	13.9	758	n. d.	n. d.	n. d.	n. d.
76	Inea	258	T	n. d.	n. d.	n. d.	n. d.	7.2	43.9	17	749	9.4	44.3	14.8	812
77	Iridium	283	G	9.6	37.3	13.8	780	8	30.2	16.1	679	n. d.	n. d.	n. d.	n. d.
78	Irishka	258	T	8.7	37.1	14.6	783	8.1	33.8	14.7	750	10.8	35.8	12.7	812
79	Iststar (Lipetskaya zvezda)	286	G	9.4	47.4	14	781	7.6	28.9	14.8	724	9.7	29.1	14	786
80	Julia	258	T	8.9	42.7	15.6	771	8.8	41	15	752	11.7	39.3	14.1	828
81	Kalym	258	T	9.3	38.4	15.5	794	8.6	33.6	15.2	753	10.6	35.9	13.2	820
82	Karavan	277	G	6.8	44.8	16	801	6.9	37.8	16.6	768	11.3	45	13.6	830
83	Karillon	266|283	G	9.7	36.3	14.9	749	9.1	30	13.9	667	11.1	28.9	13.1	763
84	Kasatka	277	G	3.4	46.2	15.5	765	6.5	39	16	734	n. d.	n. d.	n. d.	n. d.
85	Kavkaz	258	T	8	45.2	14.7	792	5.9	43	15.9	752	8.6	40.9	14	823
86	Knyaginya Olga	258	G	9.4	43.7	14.1	738	7.8	35.9	14.4	714	10.8	37.1	13.1	790
87	Kollega	277	G	7.8	42.4	14.5	788	7.8	40.1	15.2	743	10.8	40.9	13.1	810
88	Kometa	258	T	n. d.	n. d.	n. d.	n. d.	7.2	30.5	15.9	682	9.8	30	14.6	774
89	Krasa Dona	258	T	7.9	48.4	14.8	786	7.6	38.3	14.3	741	11.7	41.6	12.6	810
90	Krasnodarskaya 6	258	T	5.6	44.9	16.9	788	5.5	34.4	16.9	750	6.6	35	15.9	814
91	Krasnodarskaya 99	258	T	10.4	41.1	13.3	803	7.2	33.9	14.3	736	10.4	34.6	12.3	811
92	Krasnoobskaya oz.	258	T	n. d.	n. d.	n. d.	n. d.	4.6	32.1	17	736	7.2	32.2	16.5	794
93	Kurs	258	G	9.2	43.3	16.2	798	8.2	39.7	15.5	764	10.3	41.7	14	824
94	KWS Barrel	270	G	12.4	40.6	13.7	748	6.4	28.2	15.7	629	10.3	31.4	14.5	715
95	KWS Siskin	280	G	10.8	39.5	14.2	744	6.4	31	15.1	636	10.4	29.1	14.2	690
96	KWS Zyatt	270	G	12.4	39.1	13.7	742	7	32.1	15.7	641	8.8	32.2	14.5	716
97	L.2168k4-3	258	T	9.2	42.4	14.8	802	9.1	34.5	14.2	757	11.6	39.5	12.8	841
98	L.2293k	258	T	10.5	44.4	15	812	8.1	37.2	14.6	758	11.8	37.4	14	842
99	L.2612k2-1	270	G	10.6	41.6	13.4	808	8.2	33.3	14.2	741	9.6	36.1	13.3	821
100	L.2877k58	258	T	9.6	47.5	15.4	770	8.2	40	15.3	728	11.1	36.5	14	805
101	L.3124k4	270	G	9.4	44.7	14.1	767	7.8	32.5	15.3	681	12.5	38.5	13.2	787
102	L.3244k29-1	258	T	n. d.	n. d.	n. d.	n. d.	9.1	37.9	15.4	748	12.6	38.4	13.4	819
103	L.3451k	270	G	9.6	49.8	13.4	766	9	42.7	13.5	735	12.8	47.4	12.7	803
104	L.3947k2-4	280	G	n. d.	n. d.	n. d.	n. d.	10.1	40.7	15.7	748	10.9	40.7	13.7	827
105	L.4648k12	258	T	n. d.	n. d.	n. d.	n. d.	10.2	34.9	11.8	814	12	34.9	11.8	786
106	Laureat	258	T	9.8	41.3	14.1	779	8.3	33.5	14.1	714	9.3	38.2	13.3	800
107	Lebed	277	G	8.8	39	14.7	800	8.9	35.7	15.2	755	11.3	38.7	12.8	829
108	Lgovskaya 4	258	T	6.8	46.4	14.7	777	6.1	36	14.8	706	n. d.	n. d.	n. d.	n. d.
109	Liga 1	258|283	G	9.6	37.1	14.5	806	7.2	31.7	15.8	757	10.1	32.6	13.4	813
110	LITERA	258	T	7.7	37.5	15.2	785	7.9	36	14.3	767	10.3	37.6	13	823
111	Lut.1234	258	T	10.4	44.7	15	839	9.3	38	15.7	781	11.2	38.1	13.3	837
112	Lut.3164h16-23-14	258	T	9.3	49.8	16.5	797	7.4	38.8	15.8	745	10.8	40.9	13.4	825
113	Lut.4498h138G7	277	G	4.6	47.3	15.6	779	8.4	40.9	14.7	737	11.9	41.9	12.4	816
114	LYRIK	283	G	11.9	41.7	12.7	788	9.1	31.8	14.1	690	9.7	28.5	13.3	751
115	Markiz	277	G	9.9	43.8	15.4	763	7	37.1	15.7	716	10.7	41.8	14.3	802
116	Menestrel	280	G	11.2	39.5	14.2	784	8.9	31.2	13.9	702	10.5	32.8	12.5	791
117	MIRELA	274	G	8.5	42.6	14.5	799	6.8	36.2	14.2	775	10	39.5	13.2	827
118	Mironovskaya 808	277	G	7.1	44.9	15.2	771	4.7	35.4	15.7	715	6.4	32.7	15.7	758
119	Mone	277	G	n. d.	n. d.	n. d.	n. d.	8.6	32.5	15.3	745	11.5	34.1	14	810
120	Morozko	258	T	9.3	39.6	14.5	812	7.4	33.8	15	756	8.7	34.5	13.7	851
121	Moskovskaya 40	277	G	6.5	47.5	17.5	792	5.8	33.6	17.9	719	8.2	33	17.4	771
122	Moskovskaya 82	258	T	n. d.	n. d.	n. d.	n. d.	6.8	38.2	16.3	703	9.3	37.4	15.3	780
123	Moskvich	258	G	8.8	42.4	14.4	804	8.1	34.7	14.9	756	10	37.7	13.3	834
124	Musik	277	G	12.1	37.8	14.9	750	8.4	32.2	15	684	10.6	30.5	13.9	771
125	Mv Nador	266	G	11.2	44.3	15.4	765	7	40.8	14.9	728	10.6	36.5	13.2	780
126	Mv Nemere	266	G	11	48.7	15.7	765	8	37.3	15.6	707	11.3	40	13.6	800
127	Mv Vekni	277	G	9.9	43.9	15.9	781	8.6	39.3	15.8	725	10.2	39.2	14.1	806
128	Nakhodka	277	G	9.2	44.8	16.3	809	8.8	38	14.8	760	10.8	41.6	13.3	824
129	NEKOTA	283	G	n. d.	n. d.	n. d.	n. d.	8.2	33.5	14.3	840	8.2	33.5	14.3	840
130	Nemchinovskaya 17	258	T	7.7	47.3	15.8	793	5.9	33.9	16.3	706	8.9	36.4	15.5	779
131	Nemchinovskaya 24	258|277	T	7	46.3	14.7	784	7.7	36.8	14.8	723	10.5	36.8	13.2	817
132	Nemchinovskaya 57	258|277	T	7.4	43.8	15	779	6.7	35.4	15.9	726	8.1	32.5	14.5	764
133	Nemchinovskaya 85	283	G	n. d.	n. d.	n. d.	n. d.	6.5	34.6	15.9	726	9.4	35.1	14.6	787
134	NIC 11 11637 D	277	G	10.4	35.2	13.7	776	5.4	25.5	16.1	657	7.3	22.7	16.4	677
135	Nikifor	258|274	T	7.8	40	14.9	807	7.1	34.5	14.1	763	9.7	35.5	13	831
136	Nota	258	T	10	38.4	15.2	767	8.8	33.8	14.6	745	10	36.5	12.9	812
137	Novosibirskaya 32	258|266	G	n. d.	n. d.	n. d.	n. d.	4.5	25.9	16.9	788	4.5	25.9	16.9	788
138	NYCKOR	283	G	12.1	34.6	14.7	785	7.5	28	15.9	685	9.1	28.6	13.7	765
139	Odesskaya 200	258	T	6.6	38.4	14.8	767	6.9	39.7	13.9	739	10.9	36	12.4	819
140	Olkhon	277	G	8.8	40.7	14.4	782	7.8	31.3	15.9	714	8.6	34	13.4	802
141	Ordynka	254	G	6.2	32.8	18.7	777	7.5	28.6	18.1	756	9.4	28.5	15.9	822
142	Pamyat	254	G	9.1	39.8	13.8	806	6.9	33.6	15.1	745	10.2	35.8	12.7	828
143	Paritet	258	T	9.3	43.9	14.9	795	8.2	37.3	14.4	767	10.2	38.8	12.7	842
144	Platin	280	G	11	40.8	13.7	791	7	31.3	15.3	693	8.5	29.7	14.6	748
145	Praskovya	258	T	8.3	40.7	15.6	792	8.2	33.5	15.3	766	9.8	31.6	13.4	833
146	Proton	258	T	8.7	40.8	15.2	781	7.8	33.7	15.2	722	10.5	37.3	13.2	815
147	Proza	277	G	6.1	43.2	15.9	781	4.2	35.9	15.6	732	9.6	37.6	14.1	817
148	Rossyp	258	T	9.2	39.8	15.3	805	8.9	36.7	15.1	756	11.7	35.1	14	817
149	Schit	277	G	n. d.	n. d.	n. d.	n. d.	8	34.3	14.6	720	10.9	39.8	12.8	820
150	Sila	254	G	9	37.5	15.9	794	8.2	32.5	15.7	772	10.8	36.7	13.3	828
151	Simonida	258	T	9.1	40.9	14.8	799	7.8	37.3	14.5	782	10.5	38.8	13.2	834
152	Sineva	283	G	7.5	43.9	16.9	801	7.4	34.2	15.6	702	9.9	37.1	16.8	782
153	Smuglyanka	277	G	10.6	47.6	13.7	806	7.3	39	13.9	762	11.1	36.7	13.2	818
154	Snigurka	258	T	5.1	46.3	15.3	801	7.1	37.7	15	768	10.8	39.2	13.3	829
155	Sodruzhestvo	258	G	n. d.	n. d.	n. d.	n. d.	6.9	40	16.2	762	8.3	45.5	14.8	832
156	Solovey	254	G	7.8	38.7	16.3	790	8.1	34.1	15.8	749	n. d.	n. d.	n. d.	n. d.
157	Stan	258	T	9.3	45.6	15	775	8.7	37.7	14.5	730	12.1	39.4	13	803
158	Stanichnaya	258	T	4.9	41.5	14.8	780	6.6	34.1	14.8	730	n. d.	n. d.	n. d.	n. d.
159	Step	258	T	9.7	41	13.8	782	9.3	36.5	14.5	728	11.7	37.9	12.9	807
160	Svarog	258	T	10.8	43.7	14.2	804	7.3	33.3	14.6	737	9.8	34	12.6	797
161	Tabor	258	G	n. d.	n. d.	n. d.	n. d.	8.7	34	14.2	751	10.8	35.3	12.2	830
162	Tanais	277	G	6.8	44.9	15.2	804	8.2	37.3	14.7	758	n. d.	n. d.	n. d.	n. d.
163	Tandem	283	G	n. d.	n. d.	n. d.	n. d.	7.5	38.1	15.3	833	7.5	38.1	15.3	833
164	Tanya	258	T	7.3	44.9	14.2	777	8.2	36.4	14.6	731	11.6	38.5	12.5	811
165	Tayfun 7	258	T	n. d.	n. d.	n. d.	n. d.	8.3	45.1	14.4	763	10.8	44.4	12	833
166	Travitsa	258	G	n. d.	n. d.	n. d.	n. d.	7.5	42.2	15.3	770	10	39.8	14.9	838
167	Trio	258	G	8.2	42.9	15.1	801	6.6	36.8	14.7	769	11.2	38.7	12.9	833
168	Turanus	258	G	7.2	44.5	14.9	756	7.6	33.4	15.7	699	8.7	33.6	14.9	757
169	Turnia	280	G	n. d.	n. d.	n. d.	n. d.	5.2	34.1	16.4	694	8.6	35.2	15.2	775
170	Tvorets	258|277	G	7.4	47.4	16.3	800	7.8	37	16.7	758	10.4	40.4	14.4	838
171	Ultra 11	258	T	n. d.	n. d.	n. d.	n. d.	6.7	41.7	17.8	725	6.7	41.4	17	810
172	Ulyasha	277	G	6.8	49.2	14.2	781	7	35.7	15.3	708	n. d.	n. d.	n. d.	n. d.
173	Urup	258	G	9.3	42.7	15.8	772	7.2	36.5	15.3	746	10.4	39	13.5	813
174	Utrish	274	G	8.1	49.6	16.5	790	8.4	39.5	15.7	755	11.2	42.5	14	821
175	Vassa	258	T	9.3	52.2	n. d.	n. d.	9.3	45.2	14.4	757	11.3	44.4	12.2	818
176	Vekha	258	T	9.5	43.7	13	783	7	33.2	14.8	696	11.7	36.8	11.9	796
177	Velena	270	G	10.2	41.7	15.5	814	8.6	31.7	14.9	753	11.3	35.2	13.4	829
178	Vershina	254	G	8.8	37.4	13.9	797	6.4	32.8	15.3	739	11.5	36.3	12.7	831
179	Vid	258	T	6.5	44.8	17.3	808	8	34.8	15.5	767	10.8	37	14.3	835
180	Videya	258	T	7.9	41.1	15.1	785	7.8	35	15.3	736	10.1	34.8	13.3	820
181	Vita	258	T	9	42.7	14.2	769	7.4	37.4	14.5	724	10.4	40.5	12.4	825
182	Viuga	283	G	9.3	38.9	15.1	807	6.8	30	15.4	758	10.4	33.5	13.5	834
183	Viza	258	T	7.1	45.5	16.2	773	7.9	40.7	14.5	734	n. d.	n. d.	n. d.	n. d.
184	Volnyi Don	258	T	6.9	44.3	14.2	781	7.3	34.8	14.6	746	11	37.6	12.7	824
185	Volzhskaya Elena	258	T	7.3	47.1	15.5	779	5.7	39.3	15.6	746	n. d.	n. d.	n. d.	n. d.
186	Volzhskaya K	277	G	n. d.	n. d.	n. d.	n. d.	7.7	36.6	15.9	796	n. d.	n. d.	n. d.	n. d.
187	Xiao Yan 107	286	G	9.6	34.4	14.1	782	6.2	28.9	14.7	753	9.2	30.2	12.9	831
188	Yubileinaya 100	283	G	8.5	42.3	15	797	8.7	34.1	14.3	767	11.7	43	13	818
189	Yubiley Dona	277	G	n. d.	n. d.	n. d.	n. d.	8	37.7	14.7	761	11.5	39	12.7	826
190	Yuka	274	G	7.2	42.5	13.6	784	7.6	37.1	14.6	734	10.5	37	12.9	798
191	Yumpa	277	G	8.1	43.4	16.9	781	8	33.6	16.2	747	10.8	39.2	13.4	813
192	Yunona	277|283	G	9.2	34.9	15.1	811	7.5	30.2	15.1	762	8.9	33	13.6	820
193	Zhavoronok	258	T	5.2	44.5	14.1	777	7.4	37	14	741	11.7	42.2	12.6	826
194	Zhiva	258	T	8.9	39.6	13.8	796	7.3	33.3	15.5	732	11.7	37.6	13.4	831
195	Zhong Pin 1629	258	T	6.7	43.2	14.9	787	7.9	36.7	14.4	774	9.6	37.3	13.7	828
196	Zimnitsa	258	T	6.8	43.7	15.6	768	6.9	38.2	15.8	728	10.1	39.3	13.4	795
197	Zimtra	258	G	8.8	40.1	14.2	800	7.2	34.6	15	749	10	37.3	12.9	819
198	Zina	266	G	9.9	42.5	14.9	792	6.8	39.8	16.3	741	10.4	37.7	14.8	831
199	Zolotokolosa	283	G	8.3	44.7	13.9	777	8.9	38.4	13.8	753	11.9	38.6	12.7	834
