# Supplementary material for: Alleles of the GRF3-2A Gene in Wheat and Their Agronomic Value
Source: Int J Mol Sci. 2021 Nov 16;22(22):12376. doi: 10.3390/ijms222212376 (PMC8622619; doi:10.3390/ijms222212376)
Supplement: Supplementary file 1 [file ijms-22-12376-s001.zip › TaGRF3-2A alleles aligned with reference sequence.fasta]

>a.1 Romy (Triticum aestivum)
CTATATTTTCCGGATAGCGGTTAAAGTGCATCTGGAGTTCCCATCCTCCATATTCGGCGA
TGCTCTTTGGTCGCACACCAAGAGGTGTCGCGAGACGGGGGACGAGCTCCTTGCCGAGCA
GCGCGTAGGGGTGGCCGGAGAAGAAGGCGTCGACGAGCGTCTCGCCGCCGCCAAGGAAGA
GCATGCGTACGCCAATGCTCTCCGGAGGTCGGCGGAGGAGCTCTACCTCAGCGGCAAGCC
ATGAGCCGCCCACCCCTAGGTTTAGATTAGTTTGATCTATGTTTTTATGTTTAAATGTAC
GATGAACTCCCGTGGTGAACTTTTGTGGCACGAACATCGTTTTAAATTTACAGTGTCGTT
TTTTAGCTGATCTATTCTGTCGTGTTGTGCGATCACTGCACGGGTCGAGCCACACAACAC
TAGTATCCATCGTTTACGGCTAGGACTACTAGGGTCTCTAATCACATTTGCTTCCCTAGT
TTTCGTCTCTCTCGATGTCAGTGTCTGCCCAGTAGAGTGCTTTCGTTGTTGGTGTTCTTT
CCGATCTCAAAGCATTTCACTACTCCATCGAAGATTCGCTCTGCCCCTACCGTACTTCAG
CTTGGTGGTTTCCATCGCGTGTCCAGGTTTGACAGTGCAAATTCGTTTTAGAGGATCCCT
CAAACGAACTTGACGGTACAGATTTTTAGCTAGAGTTGCTCTAAGCTGGAACCCTGCCGT
GTCGGCCTCACCCCCACACGGCGCTGCCGGTGCTGCGCCTATCACCACTTCACCAGGGCT
CCTAGTCCTATATATCCATCCCGCTGCCCCCCTTCTCGTCGTCGTCTCACTCTCACCAGG
CAGCAGATCGAGCCCTGCCCTGCGCAGCGAGGGAAAGAGACACACACAGCACAGCGCCAC
CAGGCAAGTAGGAGTAAAAGGCAAAAGCACGGCACATTAAAAGGGGAGGCCGGACCGGAC
CGGACCGGAGCCAAGCAGCAGCCGCAGCCGCAGCCGCAGCAGAG------------GAGA
GAGAGAGAGAGAGAGAGAGAGAGAGAGAGAGAGAGAGAGAGAGAGAGAGAGAGAGAGAGC
GGCATATATGGCGATGCCCTTTGCCTCCCTGTCGCCGGCAGCCGACCACCACCGCTCCTC
CCCCATCTTCCCCTTCTGCCGCTCCTCCCCTCTCTACTCGTAAGCCCGCCGGCCAGCTCC
CTCTTTTCTTTCTTTGTATCAACTTCTATCTGTAGCTCGAGGTGTTAGCTAATGCGGTGA
CCGGCTCCGGCGTGTTTGTGTGTGTGTGTGTGCAGGGCAGGGGAGGAGGCGGCGCAGCAG
CAGCAGCAGCAGCAGCACGCGATGAGCGGCGCGAGGTGGGCGGCGGCGAGGCCGGCGACC
TTCACGGCGGCGCAGTACGAGGAGCTGGAGCAGCAGGCGCTCATCTACAAGTACCTCGTC
GCCGGCGTGCCCGTCCCGCCGGATCTCCTCCTCCCCATCCGCCGGGGCTTCGACTCCCTC
GCCTCGCGCTTCTACCACCACCACGCCCGTACGTGCCCCCCCATAGATTCCTCCTCCTCC
---TACCACCTTCTATCTACACGCTTTTGCATTCCCCCGTGCGATTTGCTCGGCTTGTTT
ATTGGGATCGAGAGATTTCAGGTGTACTCGACCTCCTAGCTCGTCTCTTTGTTAATTGCT
CCGGTCATTTGTTAATCCTGCCCCGGATTTGGTCGCGCAAAGGTCTCATTATTCTAATCC
AAGAAGCCCCGTGCCCTGTTCAAGATTTGCTCCTACCACCTACTCCTACTACCATCTAGC
ATCTCCTGTCTTCTTGGTGGGTCTTTTAATTTATTTGGATTCAAGAAGCCTCATCCTCAT
GTGGGTTTGATTTGATTAGATGGCACTAGGCTTGCTTGGCCCAGGCTAAGAACGAAGCGA
AAAGTAGAGGAGGTGGGTTGGGTTAGTAGTTTATTGGTGCTTCCTTGTCATGGGGGTTAT
TCCTGTCTGGTTGTTGGGAGCCTTACCCACGCATTCACTCGCTCACTGCCGTGGCTGGTC
CTGCCACGGGCGATTTCAGCGATCCACCCTCACATGGACTCCCGAGAAAAAAGATCAATA
ATCAAGCGCTGCACTGTAGATCGCGCGCACTTCCTCCTTTCCCCGGAAATAATTTCACAT
ATACCTCGTTCCTTCCGGCGGGGTAAATGAATGATTGGTTGGATGGACAGATAGATCCAG
GACGGCCGACCGCGACGGCTCTCGTGCTGCACGCCGTCTCCGTCCGGCCGGCGGCGCGAT
TTGATCTTGCGTCCGGATGAGCACCGACACAGACGTACGTGCAGATGTATGGAGCATCGT
CACATCATTGTTGACCTGGGTTTTCTTAATTTGCTTGCAGTTGGGTACGGGTCCTACTTC
GGGAAGAAGCTGGATCCGGAGCCGGGGCGGTGCCGGCGGACGGACGGCAAGAAGTGGCGG
TGCTCCAAGGAGGCCGCCCAGGACTCCAAGTACTGCGAGCGCCACATGCACCGCGGCCGC
AACCGTTCAAGAAAGCCTGTGGAAACGCAGCTCGTCTCCCACTCCCAGCAGCTGCAGCAG
CAGGCCCCCGCCGCCGCGTTCCACGGCCACTCGCCGTACCCGGCGATCGCCACTGGCGCC
GGCGCGCCCGGCTCCTTCGCCCTGGGGTCTACTGCTCAGCTGCACATGGATAATGCTGCT
GCGCCTTACGCGACCGCTGGCGCCGCCGGGAACAAAGATTTCAGGTGATCTCCATTAACC
TTCTCTGCATGCTCTGCCGTCGTGCTGATCACCTGCCGTTTTTATCTTCTGCATGCTCTG
CTGCCGTGCCGATTAGTTTTTCTTTACCTAGTGGTTGGTGTCAGGGCCGATAACATGTGA
TGTTCCCATTTTTGTGCTTGATTGCATCAGTAGACAGGCAGAGCCTGTGTTGATCAGACT
AGCACTAGTGCTCTTCTGACACCGTTAGTAGCATGATCTGTGCTTGCTTAGGTAATTGCT
TTGCAGTATCTGGCCATGCTTTGTGGGGCAGATTTTAGCCTGAGAAGATTGCGAAACAGA
GTGGTGCTCTGCTCTGATGCAAGTTCAGAGCAGAGCGTTCTTCTAAACTAGATTCACACG
CATACTCTGCGTGCAACAGATGAAACTGTATCTGCGTTTTATGTTCAGACCTAGCCCCTG
CTGCTTGCTGCTTATCTTTTATTCTGCTGACCCATGTTTGTTTTCCATGTTTGGGGCTGG
GCTAGAAAATAATGTCAGTTCTGCTGCAGCAAAACTTACCAGTTCCTGCCTTTCCCTACA
CCTGAAACCATCTGAAAAGGCTAGCATGATTATGGAAGCCCATGACCTTTTGCCCATCCA
TCCATCCATCCTCGAGCTTTTATTTCTGGGGTTTGCTTCATCAGAACTTTGTGATGAGTT
ACCAGCAGTGTCCCTTTACCGAAGCCCTGTCATTGTAGTAGTAGGGTTACCTACCTGCGG
GGCAGCCAACACATGCATGATGCTGCGTTGCTGCCAATCATGTTTGCTTAGATGTCTGGC
TTCCTACTTTTGTTTTTCTCCTGTCAGGAGCTCCTGCTTTAAAAATGTGCAGCAACAATT
GCTCGTATAGTAGCATGTCCCTTTTGTTTTGTCTAGTAGCCAAGAAATGGGTTCCACGTT
TAGAGATAACGTGAAGCCTACTGTATACATATCCTAGATCATTGCTGTCCAATAAGTTTC
AGCAATAGAACTTCAGTACAGTGAGGAGATGTTTGCATTTGTTATTAATCACTATGCTGC
AAATCTGACTCGTGCAATTCAGGTATTCTGCCTATGGGTTTAGGACTTCGGCGATGGAGG
ACCACAACCAGTTCATCAGTGCGGCCATGGACACCGCCATGGACAACTACTCATGGCGCC
TGCTGCCGGCCCAGAACTCGTCCTTCTCACTCTCGAGCTACCCCATGCTGAGCACCCTGA
GCGACCTGGACCAGAGCGCGATCTGCTCGCTGGCCAAGACGGAGAGGGAGCCGCTGTCCT
TCTTCGGCGTGGGCGGCGGCTTCGACGACGACGAGTCGGCGGTGAAGCAGGAGAACCAGA
CGCTGCGGCCCTTCTTCGACGAGTGGCCCAAGGACAGGGACTCGTGGCCGGAGCTGCAGG
ACCATGACTCCAACCACAACAATGAGGCCTTCTCGGCCACCAAGCTGTCCATCTCCATCC
CGGTGACCAGCTCCGATTTCTCCACCACCGCCGGCTCCCGCTCGCCCCACGGTATATACT
CCCGGTGAAGGTGAACGGCGTTGGCCGGCCTGATCTCTGCTGATTTGCCGAAGCTCTCTG
GTAGTCTGGTCCACGACGGACGTCCTCAAATCATCACAGATGAGTGAACCGAACCGACGA
CCCGGTCGAATGTGTCTGTGAGCTGACCGCCGCTTTGTTTGCTTGCTTGCTCATTTTGTA
TGGATGCTGCCTTAACTATCATCGTCGTGCAGCACGAACAAAACACTACTTCGTTAATTT
TCTTTCTTCAATTTCACAACGTTTTGCTTGATATCCTGGGTTTTGATTTGCCATGTGTCG
GCCGGAACTGTACGAAGTTATCTATAGCCTCGATGGTCGTGCACGACATCGTTGACTTTT
CCCTCACACATGTTTTTGAAATAATCTTCAGTTTTGCTATATCTCAGGTGCGTGGAAATT
TTATTCGCAAAGTCACATATTCTAGTCCATCCCGATCTCGCAGGAGAAGATGGACCTCGC
CGGAGAAAACCATGGCCCCACCATCTATCTTAGTGGGAAGCCAGGGTCTCACTAGGGCGG
ATTCACTACCCCGTTATCTATCTTAGGGGTGGGGGTG
>a.5 Jagger (Triticum aestivum)
CTATATTTTCCGGATAGCGGTTAAAGTGCATCTGGAGTTCCCATCCTCCATATTCGGCGA
TGCTCTTTGGTCGCACACCAAGAGGTGTCGCGAGACGGGGGACGAGCTCCTTGCCGAGCA
GCGCGTAGGGGTGGCCGGAGAAGAAGGCGTCGACGAGCGTCTCGCCGCCGCCAAGGAAGA
GCATGCGTACGCCAATGCTCTCCGGAGGTCGGCGGAGGAGCTCTACCTCAGCGGCAAGCC
ATGAGCCGCCCACCCCTAGGTTTAGATTAGTTTGATCTATGTTTTTATGTTTAAATGTAC
GATGAACTCCCGTGGTGAACTTTTGTGGCACGAACATCGTTTTAAATTTACAGTGTCGTT
TTTTAGCTGATCTATTCTGTCGTGTTGTGCGATCACTGCACGGGTCGAGCCACACAACAC
TAGTATCCATCGTTTACGGCTAGGACTACTAGGGTCTCTAATCACATTTGCTTCCCTAGT
TTTCGTCTCTCTCGATGTCAGTGTCTGCCCAGTAGAGTGCTTTCGTTGTTGGTGTTCTTT
CCGATCTCAAAGCATTTCACTACTCCATCGAAGATTCGCTCTGCCCCTACCGTACTTCAG
CTTGGTGGTTTCCATCGCGTGTCCAGGTTTGACAGTGCAAATTCGTTTTAGAGGATCCCT
CAAACGAACTTGACGGTACAGATTTTTAGCTAGAGTTGCTCTAAGCTGGAACCCTGCCGT
GTCGGCCTCACCCCCACACGGCGCTGCCGGTGCTGCGCCTATCACCACTTCACCAGGGCT
CCTAGTCCTATATATCCATCCCGCTGCCCCCCTTCTCGTCGTCGTCTCACTCTCACCAGG
CAGCAGATCGAGCCCTGCCCTGCGCAGCGAGGGAAAGAGACACACACAGCACAGCGCCAC
CAGGCAAGTAGGAGTAAAAGGCAAAAGCACGGCACATTAAAAGGGGAGGCCGGACCGGAC
CGGACCGGAGCCAAGCAGCAGCCGCAGCCGCAGCCGCAGCAGAG----------GAGAGA
GAGAGAGAGAGAGAGAGAGAGAGAGAGAGAGAGAGAGAGAGAGAGAGAGAGAGAGAGAGC
GGCATATATGGCGATGCCCTTTGCCTCCCTGTCGCCGGCAGCCGACCACCACCGCTCCTC
CCCCATCTTCCCCTTCTGCCGCTCCTCCCCTCTCTACTCGTAAGCCCGCCGGCCAGCTCC
CTCTTTTCTTTCTTTGTATCAACTTCTATCTGTAGCTCGAGGTGTTAGCTAATGCGGTGA
CCGGCTCCGGCGTGTTTGTGTGTGTGTGTGTGCAGGGCAGGGGAGGAGGCGGCGCAGCAG
CAGCAGCAGCAGCAGCACGCGATGAGCGGCGCGAGGTGGGCGGCGGCGAGGCCGGCGACC
TTCACGGCGGCGCAGTACGAGGAGCTGGAGCAGCAGGCGCTCATCTACAAGTACCTCGTC
GCCGGCGTGCCCGTCCCGCCGGATCTCCTCCTCCCCATCCGCCGGGGCTTCGACTCCCTC
GCCTCGCGCTTCTACCACCACCACGCCCGTACGTGCCCCCCCATAGATTCCTCCTCCTCC
---TACCACCTTCTATCTACACGCTTTTGCATTCCCCCGTGCGATTTGCTCGGCTTGTTT
ATTGGGATCGAGAGATTTCAGGTGTACTCGACCTCCTAGCTCGTCTCTTTGTTAATTGCT
CCGGTCATTTGTTAATCCTGCCCCGGATTTGGTCGCGCAAAGGTCTCATTATTCTAATCC
AAGAAGCCCCGTGCCCTGTTCAAGATTTGCTCCTACCACCTACTCCTACTACCATCTAGC
ATCTCCTGTCTTCTTGGTGGGTCTTTTAATTTATTTGGATTCAAGAAGCCTCATCCTCAT
GTGGGTTTGATTTGATTAGATGGCACTAGGCTTGCTTGGCCCAGGCTAAGAACGAAGCGA
AAAGTAGAGGAGGTGGGTTGGGTTAGTAGTTTATTGGTGCTTCCTTGTCATGGGGGTTAT
TCCTGTCTGGTTGTTGGGAGCCTTACCCACGCATTCACTCGCTCACTGCCGTGGCTGGTC
CTGCCACGGGCGATTTCAGCGATCCACCCTCACATGGACTCCCGAGAAAAAAGATCAATA
ATCAAGCGCTGCACTGTAGATCGCGCGCACTTCCTCCTTTCCCCGGAAATAATTTCACAT
ATACCTCGTTCCTTCCGGCGGGGTAAATGAATGATTGGTTGGATGGACAGATAGATCCAG
GACGGCCGACCGCGACGGCTCTCGTGCTGCACGCCGTCTCCGTCCGGCCGGCGGCGCGAT
TTGATCTTGCGTCCGGATGAGCACCGACACAGACGTACGTGCAGATGTATGGAGCATCGT
CACATCATTGTTGACCTGGGTTTTCTTAATTTGCTTGCAGTTGGGTACGGGTCCTACTTC
GGGAAGAAGCTGGATCCGGAGCCGGGGCGGTGCCGGCGGACGGACGGCAAGAAGTGGCGG
TGCTCCAAGGAGGCCGCCCAGGACTCCAAGTACTGCGAGCGCCACATGCACCGCGGCCGC
AACCGTTCAAGAAAGCCTGTGGAAACGCAGCTCGTCTCCCACTCCCAGCAGCTGCAGCAG
CAGGCCCCCGCCGCCGCGTTCCACGGCCACTCGCCGTACCCGGCGATCGCCACTGGCGCC
GGCGCGCCCGGCTCCTTCGCCCTGGGGTCTACTGCTCAGCTGCACATGGATAATGCTGCT
GCGCCTTACGCGACCGCTGGCGCCGCCGGGAACAAAGATTTCAGGTGATCTCCATTAACC
TTCTCTGCATGCTCTGCCGTCGTGCTGATCACCTGCCGTTTTTATCTTCTGCATGCTCTG
CTGCCGTGCCGATTAGTTTTTCTTTACCTAGTGGTTGGTGTCAGGGCCGATAACATGTGA
TGTTCCCATTTTTGTGCTTGATTGCATCAGTAGACAGGCAGAGCCTGTGTTGATCAGACT
AGCACTAGTGCTCTTCTGACACCGTTAGTAGCATGATCTGTGCTTGCTTAGGTAATTGCT
TTGCAGTATCTGGCCATGCTTTGTGGGGCAGATTTTAGCCTGAGAAGATTGCGAAACAGA
GTGGTGCTCTGCTCTGATGCAAGTTCAGAGCAGAGCGTTCTTCTAAACTAGATTCACACG
CATACTCTGCGTGCAACAGATGAAACTGTATCTGCGTTTTATGTTCAGACCTAGCCCCTG
CTGCTTGCTGCTTATCTTTTATTCTGCTGACCCATGTTTGTTTTCCATGTTTGGGGCTGG
GCTAGAAAATAATGTCAGTTCTGCTGCAGCAAAACTTACCAGTTCCTGCCTTTCCCTACA
CCTGAAACCATCTGAAAAGGCTAGCATGATTATGGAAGCCCATGACCTTTTGCCCATCCA
TCCATCCATCCTCGAGCTTTTATTTCTGGGGTTTGCTTCATCAGAACTTTGTGATGAGTT
ACCAGCAGTGTCCCTTTACCGAAGCCCTGTCATTGTAGTAGTAGGGTTACCTACCTGCGG
GGCAGCCAACACATGCATGATGCTGCGTTGCTGCCAATCATGTTTGCTTAGATGTCTGGC
TTCCTACTTTTGTTTTTCTCCTGTCAGGAGCTCCTGCTTTAAAAATGTGCAGCAACAATT
GCTCGTATAGTAGCATGTCCCTTTTGTTTTGTCTAGTAGCCAAGAAATGGGTTCCACGTT
TAGAGATAACGTGAAGCCTACTGTATACATATCCTAGATCATTGCTGTCCAATAAGTTTC
AGCAATAGAACTTCAGTACAGTGAGGAGATGTTTGCATTTGTTATTAATCACTATGCTGC
AAATCTGACTCGTGCAATTCAGGTATTCTGCCTATGGGTTTAGGACTTCGGCGATGGAGG
ACCACAACCAGTTCATCAGTGCGGCCATGGACACCGCCATGGACAACTACTCATGGCGCC
TGCTGCCGGCCCAGAACTCGTCCTTCTCACTCTCGAGCTACCCCATGCTGAGCACCCTGA
GCGACCTGGACCAGAGCGCGATCTGCTCGCTGGCCAAGACGGAGAGGGAGCCGCTGTCCT
TCTTCGGCGTGGGCGGCGGCTTCGACGACGACGAGTCGGCGGTGAAGCAGGAGAACCAGA
CGCTGCGGCCCTTCTTCGACGAGTGGCCCAAGGACAGGGACTCGTGGCCGGAGCTGCAGG
ACCATGACTCCAACCACAACAATGAGGCCTTCTCGGCCACCAAGCTGTCCATCTCCATCC
CGGTGACCAGCTCCGATTTCTCCACCACCGCCGGCTCCCGCTCGCCCCACGGTATATACT
CCCGGTGAAGGTGAACGGCGTTGGCCGGCCTGATCTCTGCTGATTTGCCGAAGCTCTCTG
GTAGTCTGGTCCACGACGGACGTCCTCAAATCATCACAGATGAGTGAACCGAACCGACGA
CCCGGTCGAATGTGTCTGTGAGCTGACCGCCGCTTTGTTTGCTTGCTTGCTCATTTTGTA
TGGATGCTGCCTTAACTATCATCGTCGTGCAGCACGAACAAAACACTACTTCGTTAATTT
TCTTTCTTCAATTTCACAACGTTTTGCTTGATATCCTGGGTTTTGATTTGCCATGTGTCG
GCCGGAACTGTACGAAGTTATCTATAGCCTCGATGGTCGTGCACGACATCGTTGACTTTT
CCCTCACACATGTTTTTGAAATAATCTTCAGTTTTGCTATATCTCAGGTGCGTGGAAATT
TTATTCGCAAAGTCACATATTCTAGTCCATCCCGATCTCGCAGGAGAAGATGGACCTCGC
CGGAGAAAACCATGGCCCCACCATCTATCTTAGTGGGAAGCCAGGGTCTCACTAGGGCGG
ATTCACTACCCCGTTATCTATCTTAGGGGTGGGGGTG
>a.9 Lancer (Triticum aestivum)
CTATATTTTCCGGATAGCGGTTAAAGTGCATCTGGAGTTCCCATCCTCCATATTCGGCGA
TGCTCTTTGGTCGCACACCAAGAGGTGTCGCGAGACGGGGGACGAGCTCCTTGCCGAGCA
GCGCGTAGGGGTGGCCGGAGAAGAAGGCGTCGACGAGCGTCTCGCCGCCGCCAAGGAAGA
GCATGCGTACGCCAATGCTCTCCGGAGGTCGGCGGAGGAGCTCTACCTCAGCGGCAAGCC
ATGAGCCGCCCACCCCTAGGTTTAGATTAGTTTGATCTATGTTTTTATGTTTAAATGTAC
GATGAACTCCCGTGGTGAACTTTTGTGGCACGAACATCGTTTTAAATTTACAGTGTCGTT
TTTTAGCTGATCTATTCTGTCGTGTTGTGCGATCACTGCACGGGTCGAGCCACACAACAC
TAGTATCCATCGTTTACGGCTAGGACTACTAGGGTCTCTAATCACATTTGCTTCCCTAGT
TTTCGTCTCTCTCGATGTCAGTGTCTGCCCAGTAGAGTGCTTTCGTTGTTGGTGTTCTTT
CCGATCTCAAAGCATTTCACTACTCCATCGAAGATTCGCTCTGCCCCTACCGTACTTCAG
CTTGGTGGTTTCCATCGCGTGTCCAGGTTTGACAGTGCAAATTCGTTTTAGAGGATCCCT
CAAACGAACTTGACGGTACAGATTTTTAGCTAGAGTTGCTCTAAGCTGGAACCCTGCCGT
GTCGGCCTCACCCCCACACGGCGCTGCCGGTGCTGCGCCTATCACCACTTCACCAGGGCT
CCTAGTCCTATATATCCATCCCGCTGCCCCCCTTCTCGTCGTCGTCTCACTCTCACCAGG
CAGCAGATCGAGCCCTGCCCTGCGCAGCGAGGGAAAGAGACACACACAGCACAGCGCCAC
CAGGCAAGTAGGAGTAAAAGGCAAAAGCACGGCACATTAAAAGGGGAGGCCGGACCGGAC
CGGACCGGAGCCAAGCAGCAGCCGCAGCCGCAGCCGCAGCAGAG--------GAGAGAGA
GAGAGAGAGAGAGAGAGAGAGAGAGAGAGAGAGAGAGAGAGAGAGAGAGAGAGAGAGAGC
GGCATATATGGCGATGCCCTTTGCCTCCCTGTCGCCGGCAGCCGACCACCACCGCTCCTC
CCCCATCTTCCCCTTCTGCCGCTCCTCCCCTCTCTACTCGTAAGCCCGCCGGCCAGCTCC
CTCTTTTCTTTCTTTGTATCAACTTCTATCTGTAGCTCGAGGTGTTAGCTAATGCGGTGA
CCGGCTCCGGCGTGTTTGTGTGTGTGTGTGTGCAGGGCAGGGGAGGAGGCGGCGCAGCAG
CAGCAGCAGCAGCAGCACGCGATGAGCGGCGCGAGGTGGGCGGCGGCGAGGCCGGCGACC
TTCACGGCGGCGCAGTACGAGGAGCTGGAGCAGCAGGCGCTCATCTACAAGTACCTCGTC
GCCGGCGTGCCCGTCCCGCCGGATCTCCTCCTCCCCATCCGCCGGGGCTTCGACTCCCTC
GCCTCGCGCTTCTACCACCACCACGCCCGTACGTGCCCCCCCATAGATTCCTCCTCCTCC
---TACCACCTTCTATCTACACGCTTTTGCATTCCCCCGTGCGATTTGCTCGGCTTGTTT
ATTGGGATCGAGAGATTTCAGGTGTACTCGACCTCCTAGCTCGTCTCTTTGTTAATTGCT
CCGGTCATTTGTTAATCCTGCCCCGGATTTGGTCGCGCAAAGGTCTCATTATTCTAATCC
AAGAAGCCCCGTGCCCTGTTCAAGATTTGCTCCTACCACCTACTCCTACTACCATCTAGC
ATCTCCTGTCTTCTTGGTGGGTCTTTTAATTTATTTGGATTCAAGAAGCCTCATCCTCAT
GTGGGTTTGATTTGATTAGATGGCACTAGGCTTGCTTGGCCCAGGCTAAGAACGAAGCGA
AAAGTAGAGGAGGTGGGTTGGGTTAGTAGTTTATTGGTGCTTCCTTGTCATGGGGGTTAT
TCCTGTCTGGTTGTTGGGAGCCTTACCCACGCATTCACTCGCTCACTGCCGTGGCTGGTC
CTGCCACGGGCGATTTCAGCGATCCACCCTCACATGGACTCCCGAGAAAAAAGATCAATA
ATCAAGCGCTGCACTGTAGATCGCGCGCACTTCCTCCTTTCCCCGGAAATAATTTCACAT
ATACCTCGTTCCTTCCGGCGGGGTAAATGAATGATTGGTTGGATGGACAGATAGATCCAG
GACGGCCGACCGCGACGGCTCTCGTGCTGCACGCCGTCTCCGTCCGGCCGGCGGCGCGAT
TTGATCTTGCGTCCGGATGAGCACCGACACAGACGTACGTGCAGATGTATGGAGCATCGT
CACATCATTGTTGACCTGGGTTTTCTTAATTTGCTTGCAGTTGGGTACGGGTCCTACTTC
GGGAAGAAGCTGGATCCGGAGCCGGGGCGGTGCCGGCGGACGGACGGCAAGAAGTGGCGG
TGCTCCAAGGAGGCCGCCCAGGACTCCAAGTACTGCGAGCGCCACATGCACCGCGGCCGC
AACCGTTCAAGAAAGCCTGTGGAAACGCAGCTCGTCTCCCACTCCCAGCAGCTGCAGCAG
CAGGCCCCCGCCGCCGCGTTCCACGGCCACTCGCCGTACCCGGCGATCGCCACTGGCGCC
GGCGCGCCCGGCTCCTTCGCCCTGGGGTCTACTGCTCAGCTGCACATGGATAATGCTGCT
GCGCCTTACGCGACCGCTGGCGCCGCCGGGAACAAAGATTTCAGGTGATCTCCATTAACC
TTCTCTGCATGCTCTGCCGTCGTGCTGATCACCTGCCGTTTTTATCTTCTGCATGCTCTG
CTGCCGTGCCGATTAGTTTTTCTTTACCTAGTGGTTGGTGTCAGGGCCGATAACATGTGA
TGTTCCCATTTTTGTGCTTGATTGCATCAGTAGACAGGCAGAGCCTGTGTTGATCAGACT
AGCACTAGTGCTCTTCTGACACCGTTAGTAGCATGATCTGTGCTTGCTTAGGTAATTGCT
TTGCAGTATCTGGCCATGCTTTGTGGGGCAGATTTTAGCCTGAGAAGATTGCGAAACAGA
GTGGTGCTCTGCTCTGATGCAAGTTCAGAGCAGAGCGTTCTTCTAAACTAGATTCACACG
CATACTCTGCGTGCAACAGATGAAACTGTATCTGCGTTTTATGTTCAGACCTAGCCCCTG
CTGCTTGCTGCTTATCTTTTATTCTGCTGACCCATGTTTGTTTTCCATGTTTGGGGCTGG
GCTAGAAAATAATGTCAGTTCTGCTGCAGCAAAACTTACCAGTTCCTGCCTTTCCCTACA
CCTGAAACCATCTGAAAAGGCTAGCATGATTATGGAAGCCCATGACCTTTTGCCCATCCA
TCCATCCATCCTCGAGCTTTTATTTCTGGGGTTTGCTTCATCAGAACTTTGTGATGAGTT
ACCAGCAGTGTCCCTTTACCGAAGCCCTGTCATTGTAGTAGTAGGGTTACCTACCTGCGG
GGCAGCCAACACATGCATGATGCTGCGTTGCTGCCAATCATGTTTGCTTAGATGTCTGGC
TTCCTACTTTTGTTTTTCTCCTGTCAGGAGCTCCTGCTTTAAAAATGTGCAGCAACAATT
GCTCGTATAGTAGCATGTCCCTTTTGTTTTGTCTAGTAGCCAAGAAATGGGTTCCACGTT
TAGAGATAACGTGAAGCCTACTGTATACATATCCTAGATCATTGCTGTCCAATAAGTTTC
AGCAATAGAACTTCAGTACAGTGAGGAGATGTTTGCATTTGTTATTAATCACTATGCTGC
AAATCTGACTCGTGCAATTCAGGTATTCTGCCTATGGGTTTAGGACTTCGGCGATGGAGG
ACCACAACCAGTTCATCAGTGCGGCCATGGACACCGCCATGGACAACTACTCATGGCGCC
TGCTGCCGGCCCAGAACTCGTCCTTCTCACTCTCGAGCTACCCCATGCTGAGCACCCTGA
GCGACCTGGACCAGAGCGCGATCTGCTCGCTGGCCAAGACGGAGAGGGAGCCGCTGTCCT
TCTTCGGCGTGGGCGGCGGCTTCGACGACGACGAGTCGGCGGTGAAGCAGGAGAACCAGA
CGCTGCGGCCCTTCTTCGACGAGTGGCCCAAGGACAGGGACTCGTGGCCGGAGCTGCAGG
ACCATGACTCCAACCACAACAATGAGGCCTTCTCGGCCACCAAGCTGTCCATCTCCATCC
CGGTGACCAGCTCCGATTTCTCCACCACCGCCGGCTCCCGCTCGCCCCACGGTATATACT
CCCGGTGAAGGTGAACGGCGTTGGCCGGCCTGATCTCTGCTGATTTGCCGAAGCTCTCTG
GTAGTCTGGTCCACGACGGACGTCCTCAAATCATCACAGATGAGTGAACCGAACCGACGA
CCCGGTCGAATGTGTCTGTGAGCTGACCGCCGCTTTGTTTGCTTGCTTGCTCATTTTGTA
TGGATGCTGCCTTAACTATCATCGTCGTGCAGCACGAACAAAACACTACTTCGTTAATTT
TCTTTCTTCAATTTCACAACGTTTTGCTTGATATCCTGGGTTTTGATTTGCCATGTGTCG
GCCGGAACTGTACGAAGTTATCTATAGCCTCGATGGTCGTGCACGACATCGTTGACTTTT
CCCTCACACATGTTTTTGAAATAATCTTCAGTTTTGCTATATCTCAGGTGCGTGGAAATT
TTATTCGCAAAGTCACATATTCTAGTCCATCCCGATCTCGCAGGAGAAGATGGACCTCGC
CGGAGAAAACCATGGCCCCACCATCTATCTTAGTGGGAAGCCAGGGTCTCACTAGGGCGG
ATTCACTACCCCGTTATCTATCTTAGGGGTGGGGGTG
>a.14 CDC Stanley (Triticum aestivum)
CTATATTTTCCGGATAGCGGTTAAAGTGCATCTGGAGTTCCCATCCTCCATATTCGGCGA
TGCTCTTTGGTCGCACACCAAGAGGTGTCGCGAGACGGGGGACGAGCTCCTTGCCGAGCA
GCGCGTAGGGGTGGCCGGAGAAGAAGGCGTCGACGAGCGTCTCGCCGCCGCCAAGGAAGA
GCATGCGTACGCCAATGCTCTCCGGAGGTCGGCGGAGGAGCTCTACCTCAGCGGCAAGCC
ATGAGCCGCCCACCCCTAGGTTTAGATTAGTTTGATCTATGTTTTTATGTTTAAATGTAC
GATGAACTCCCGTGGTGAACTTTTGTGGCACGAACATCGTTTTAAATTTACAGTGTCGTT
TTTTAGCTGATCTATTCTGTCGTGTTGTGCGATCACTGCACGGGTCGAGCCACACAACAC
TAGTATCCATCGTTTACGGCTAGGACTACTAGGGTCTCTAATCACATTTGCTTCCCTAGT
TTTCGTCTCTCTCGATGTCAGTGTCTGCCCAGTAGAGTGCTTTCGTTGTTGGTGTTCTTT
CCGATCTCAAAGCATTTCACTACTCCATCGAAGATTCGCTCTGCCCCTACCGTACTTCAG
CTTGGTGGTTTCCATCGCGTGTCCAGGTTTGACAGTGCAAATTCGTTTTAGAGGATCCCT
CAAACGAACTTGACGGTACAGATTTTTAGCTAGAGTTGCTCTAAGCTGGAACCCTGCCGT
GTCGGCCTCACCCCCACACGGCGCTGCCGGTGCTGCGCCTATCACCACTTCACCAGGGCT
CCTAGTCCTATATATCCATCCCGCTGCCCCCCTTCTCGTCGTCGTCTCACTCTCACCAGG
CAGCAGATCGAGCCCTGCCCTGCGCAGCGAGGGAAAGAGACACACACAGCACAGCGCCAC
CAGGCAAGTAGGAGTAAAAGGCAAAAGCACGGCACATTAAAAGGGGAGGCCGGACCGGAC
CGGACCGGAGCCAAGCAGCAGCCGCAGCCGCAGCCGCAGCAGAG----------------
------------------------------------GAGAGAGAGAGAGAGAGAGAGAGC
GGCATATATGGCGATGCCCTTTGCCTCCCTGTCGCCGGCAGCCGACCACCACCGCTCCTC
CCCCATCTTCCCCTTCTGCCGCTCCTCCCCTCTCTACTCGTAAGCCCGCCGGCCAGCTCC
CTCTTTTCTTTCTTTGTATCAACTTCTATCTGTAGCTCGAGGTGTTAGCTAATGCGGTGA
CCGGCTCCGGCGTGTTTGTGTGTGTGTGTGTGCAGGGCAGGGGAGGAGGCGGCGCAGCAG
CAGCAGCAGCAGCAGCACGCGATGAGCGGCGCGAGGTGGGCGGCGGCGAGGCCGGCGACC
TTCACGGCGGCGCAGTACGAGGAGCTGGAGCAGCAGGCGCTCATCTACAAGTACCTCGTC
GCCGGCGTGCCCGTCCCGCCGGATCTCCTCCTCCCCATCCGCCGGGGCTTCGACTCCCTC
GCCTCGCGCTTCTACCACCACCACGCCCGTACGTGCCCCCCCATAGATTCCTCCTCCTCC
---TACCACCTTCTATCTACACGCTTTTGCATTCCCCCGTGCGATTTGCTCGGCTTGTTT
ATTGGGATCGAGAGATTTCAGGTGTACTCGACCTCCTAGCTCGTCTCTTTGTTAATTGCT
CCGGTCATTTGTTAATCCTGCCCCGGATTTGGTCGCGCAAAGGTCTCATTATTCTAATCC
AAGAAGCCCCGTGCCCTGTTCAAGATTTGCTCCTACCACCTACTCCTACTACCATCTAGC
ATCTCCTGTCTTCTTGGTGGGTCTTTTAATTTATTTGGATTCAAGAAGCCTCATCCTCAT
GTGGGTTTGATTTGATTAGATGGCACTAGGCTTGCTTGGCCCAGGCTAAGAACGAAGCGA
AAAGTAGAGGAGGTGGGTTGGGTTAGTAGTTTATTGGTGCTTCCTTGTCATGGGGGTTAT
TCCTGTCTGGTTGTTGGGAGCCTTACCCACGCATTCACTCGCTCACTGCCGTGGCTGGTC
CTGCCACGGGCGATTTCAGCGATCCACCCTCACATGGACTCCCGAGAAAAAAGATCAATA
ATCAAGCGCTGCACTGTAGATCGCGCGCACTTCCTCCTTTCCCCGGAAATAATTTCACAT
ATACCTCGTTCCTTCCGGCGGGGTAAATGAATGATTGGTTGGATGGACAGATAGATCCAG
GACGGCCGACCGCGACGGCTCTCGTGCTGCACGCCGTCTCCGTCCGGCCGGCGGCGCGAT
TTGATCTTGCGTCCGGATGAGCACCGACACAGACGTACGTGCAGATGTATGGAGCATCGT
CACATCATTGTTGACCTGGGTTTTCTTAATTTGCTTGCAGTTGGGTACGGGTCCTACTTC
GGGAAGAAGCTGGATCCGGAGCCGGGGCGGTGCCGGCGGACGGACGGCAAGAAGTGGCGG
TGCTCCAAGGAGGCCGCCCAGGACTCCAAGTACTGCGAGCGCCACATGCACCGCGGCCGC
AACCGTTCAAGAAAGCCTGTGGAAACGCAGCTCGTCTCCCACTCCCAGCAGCTGCAGCAG
CAGGCCCCCGCCGCCGCGTTCCACGGCCACTCGCCGTACCCGGCGATCGCCACTGGCGCC
GGCGCGCCCGGCTCCTTCGCCCTGGGGTCTACTGCTCAGCTGCACATGGATAATGCTGCT
GCGCCTTACGCGACCGCTGGCGCCGCCGGGAACAAAGATTTCAGGTGATCTCCATTAACC
TTCTCTGCATGCTCTGCCGTCGTGCTGATCACCTGCCGTTTTTATCTTCTGCATGCTCTG
CTGCCGTGCCGATTAGTTTTTCTTTACCTAGTGGTTGGTGTCAGGGCCGATAACATGTGA
TGTTCCCATTTTTGTGCTTGATTGCATCAGTAGACAGGCAGAGCCTGTGTTGATCAGACT
AGCACTAGTGCTCTTCTGACACCGTTAGTAGCATGATCTGTGCTTGCTTAGGTAATTGCT
TTGCAGTATCTGGCCATGCTTTGTGGGGCAGATTTTAGCCTGAGAAGATTGCGAAACAGA
GTGGTGCTCTGCTCTGATGCAAGTTCAGAGCAGAGCGTTCTTCTAAACTAGATTCACACG
CATACTCTGCGTGCAACAGATGAAACTGTATCTGCGTTTTATGTTCAGACCTAGCCCCTG
CTGCTTGCTGCTTATCTTTTATTCTGCTGACCCATGTTTGTTTTCCATGTTTGGGGCTGG
GCTAGAAAATAATGTCAGTTCTGCTGCAGCAAAACTTACCAGTTCCTGCCTTTCCCTACA
CCTGAAACCATCTGAAAAGGCTAGCATGATTATGGAAGCCCATGACCTTTTGCCCATCCA
TCCATCCATCCTCGAGCTTTTATTTCTGGGGTTTGCTTCATCAGAACTTTGTGATGAGTT
ACCAGCAGTGTCCCTTTACCGAAGCCCTGTCATTGTAGTAGTAGGGTTACCTACCTGCGG
GGCAGCCAACACATGCATGATGCTGCGTTGCTGCCAATCATGTTTGCTTAGATGTCTGGC
TTCCTACTTTTGTTTTTCTCCTGTCAGGAGCTCCTGCTTTAAAAATGTGCAGCAACAATT
GCTCGTATAGTAGCATGTCCCTTTTGTTTTGTCTAGTAGCCAAGAAATGGGTTCCACGTT
TAGAGATAACGTGAAGCCTACTGTATACATATCCTAGATCATTGCTGTCCAATAAGTTTC
AGCAATAGAACTTCAGTACAGTGAGGAGATGTTTGCATTTGTTATTAATCACTATGCTGC
AAATCTGACTCGTGCAATTCAGGTATTCTGCCTATGGGTTTAGGACTTCGGCGATGGAGG
ACCACAACCAGTTCATCAGTGCGGCCATGGACACCGCCATGGACAACTACTCATGGCGCC
TGCTGCCGGCCCAGAACTCGTCCTTCTCACTCTCGAGCTACCCCATGCTGAGCACCCTGA
GCGACCTGGACCAGAGCGCGATCTGCTCGCTGGCCAAGACGGAGAGGGAGCCGCTGTCCT
TCTTCGGCGTGGGCGGCGGCTTCGACGACGACGAGTCGGCGGTGAAGCAGGAGAACCAGA
CGCTGCGGCCCTTCTTCGACGAGTGGCCCAAGGACAGGGACTCGTGGCCGGAGCTGCAGG
ACCATGACTCCAACCACAACAATGAGGCCTTCTCGGCCACCAAGCTGTCCATCTCCATCC
CGGTGACCAGCTCCGATTTCTCCACCACCGCCGGCTCCCGCTCGCCCCACGGTATATACT
CCCGGTGAAGGTGAACGGCGTTGGCCGGCCTGATCTCTGCTGATTTGCCGAAGCTCTCTG
GTAGTCTGGTCCACGACGGACGTCCTCAAATCATCACAGATGAGTGAACCGAACCGACGA
CCCGGTCGAATGTGTCTGTGAGCTGACCGCCGCTTTGTTTGCTTGCTTGCTCATTTTGTA
TGGATGCTGCCTTAACTATCATCGTCGTGCAGCACGAACAAAACACTACTTCGTTAATTT
TCTTTCTTCAATTTCACAACGTTTTGCTTGATATCCTGGGTTTTGATTTGCCATGTGTCG
GCCGGAACTGTACGAAGTTATCTATAGCCTCGATGGTCGTGCACGACATCGTTGACTTTT
CCCTCACACATGTTTTTGAAATAATCTTCAGTTTTGCTATATCTCAGGTGCGTGGAAATT
TTATTCGCAAAGTCACATATTCTAGTCCATCCCGATCTCGCAGGAGAAGATGGACCTCGC
CGGAGAAAACCATGGCCCCACCATCTATCTTAGTGGGAAGCCAGGGTCTCACTAGGGCGG
ATTCACTACCCCGTTATCTATCTTAGGGGTGGGGGTG
>a.15 Norin 61 (Triticum aestivum)
CTATATTTTCCGGATAGCGGTTAAAGTGCATCTGGAGTTCCCATCCTCCATATTCGGCGA
TGCTCTTTGGTCGCACACCAAGAGGTGTCGCGAGACGGGGGACGAGCTCCTTGCCGAGCA
GCGCGTAGGGGTGGCCGGAGAAGAAGGCGTCGACGAGCGTCTCGCCGCCGCCAAGGAAGA
GCATGCGTACGCCAATGCTCTCCGGAGGTCGGCGGAGGAGCTCTACCTCAGCGGCAAGCC
ATGAGCCGCCCACCCCTAGGTTTAGATTAGTTTGATCTATGTTTTTATGTTTAAATGTAC
GATGAACTCCCGTGGTGAACTTTTGTGGCACGAACATCGTTTTAAATTTACAGTGTCGTT
TTTTAGCTGATCTATTCTGTCGTGTTGTGCGATCACTGCACGGGTCGAGCCACACAACAC
TAGTATCCATCGTTTACGGCTAGGACTACTAGGGTCTCTAATCACATTTGCTTCCCTAGT
TTTCGTCTCTCTCGATGTCAGTGTCTGCCCAGTAGAGTGCTTTCGTTGTTGGTGTTCTTT
CCGATCTCAAAGCATTTCACTACTCCATCGAAGATTCGCTCTGCCCCTACCGTACTTCAG
CTTGGTGGTTTCCATCGCGTGTCCAGGTTTGACAGTGCAAATTCGTTTTAGAGGATCCCT
CAAACGAACTTGACGGTACAGATTTTTAGCTAGAGTTGCTCTAAGCTGGAACCCTGCCGT
GTCGGCCTCACCCCCACACGGCGCTGCCGGTGCTGCGCCTATCACCACTTCACCAGGGCT
CCTAGTCCTATATATCCATCCCGCTGCCCCCCTTCTCGTCGTCGTCTCACTCTCACCAGG
CAGCAGATCGAGCCCTGCCCTGCGCAGCGAGGGAAAGAGACACACACAGCACAGCGCCAC
CAGGCAAGTAGGAGTAAAAGGCAAAAGCACGGCACATTAAAAGGGGAGGCCGGACCGGAC
CGGACCGGAGCCAAGCAGCAGCCGCAGCCGCAGCCGCAGCAGAG----------------
------------------------------GAGAGAGAGAGAGAGAGAGAGAGAGAGAGC
GGCATATATGGCGATGCCCTTTGCCTCCCTGTCGCCGGCAGCCGACCACCACCGCTCCTC
CCCCATCTTCCCCTTCTGCCGCTCCTCCCCTCTCTACTCGTAAGCCCGCCGGCCAGCTCC
CTCTTTTCTTTCTTTGTATCAACTTCTATCTGTAGCTCGAGGTGTTAGCTAATGCGGTGA
CCGGCTCCGGCGTGTTTGTGTGTGTGTGTGTGCAGGGCAGGGGAGGAGGCGGCGCAGCAG
CAGCAGCAGCAGCAGCACGCGATGAGCGGCGCGAGGTGGGCGGCGGCGAGGCCGGCGACC
TTCACGGCGGCGCAGTACGAGGAGCTGGAGCAGCAGGCGCTCATCTACAAGTACCTCGTC
GCCGGCGTGCCCGTCCCGCCGGATCTCCTCCTCCCCATCCGCCGGGGCTTCGACTCCCTC
GCCTCGCGCTTCTACCACCACCACGCCCGTACGTGCCCCCCCATAGATTCCTCCTCCTCC
---TACCACCTTCTATCTACACGCTTTTGCATTCCCCCGTGCGATTTGCTCGGCTTGTTT
ATTGGGATCGAGAGATTTCAGGTGTACTCGACCTCCTAGCTCGTCTCTTTGTTAATTGCT
CCGGTCATTTGTTAATCCTGCCCCGGATTTGGTCGCGCAAAGGTCTCATTATTCTAATCC
AAGAAGCCCCGTGCCCTGTTCAAGATTTGCTCCTACCACCTACTCCTACTACCATCTAGC
ATCTCCTGTCTTCTTGGTGGGTCTTTTAATTTATTTGGATTCAAGAAGCCTCATCCTCAT
GTGGGTTTGATTTGATTAGATGGCACTAGGCTTGCTTGGCCCAGGCTAAGAACGAAGCGA
AAAGTAGAGGAGGTGGGTTGGGTTAGTAGTTTATTGGTGCTTCCTTGTCATGGGGGTTAT
TCCTGTCTGGTTGTTGGGAGCCTTACCCACGCATTCACTCGCTCACTGCCGTGGCTGGTC
CTGCCACGGGCGATTTCAGCGATCCACCCTCACATGGACTCCCGAGAAAAAAGATCAATA
ATCAAGCGCTGCACTGTAGATCGCGCGCACTTCCTCCTTTCCCCGGAAATAATTTCACAT
ATACCTCGTTCCTTCCGGCGGGGTAAATGAATGATTGGTTGGATGGACAGATAGATCCAG
GACGGCCGACCGCGACGGCTCTCGTGCTGCACGCCGTCTCCGTCCGGCCGGCGGCGCGAT
TTGATCTTGCGTCCGGATGAGCACCGACACAGACGTACGTGCAGATGTATGGAGCATCGT
CACATCATTGTTGACCTGGGTTTTCTTAATTTGCTTGCAGTTGGGTACGGGTCCTACTTC
GGGAAGAAGCTGGATCCGGAGCCGGGGCGGTGCCGGCGGACGGACGGCAAGAAGTGGCGG
TGCTCCAAGGAGGCCGCCCAGGACTCCAAGTACTGCGAGCGCCACATGCACCGCGGCCGC
AACCGTTCAAGAAAGCCTGTGGAAACGCAGCTCGTCTCCCACTCCCAGCAGCTGCAGCAG
CAGGCCCCCGCCGCCGCGTTCCACGGCCACTCGCCGTACCCGGCGATCGCCACTGGCGCC
GGCGCGCCCGGCTCCTTCGCCCTGGGGTCTACTGCTCAGCTGCACATGGATAATGCTGCT
GCGCCTTACGCGACCGCTGGCGCCGCCGGGAACAAAGATTTCAGGTGATCTCCATTAACC
TTCTCTGCATGCTCTGCCGTCGTGCTGATCACCTGCCGTTTTTATCTTCTGCATGCTCTG
CTGCCGTGCCGATTAGTTTTTCTTTACCTAGTGGTTGGTGTCAGGGCCGATAACATGTGA
TGTTCCCATTTTTGTGCTTGATTGCATCAGTAGACAGGCAGAGCCTGTGTTGATCAGACT
AGCACTAGTGCTCTTCTGACACCGTTAGTAGCATGATCTGTGCTTGCTTAGGTAATTGCT
TTGCAGTATCTGGCCATGCTTTGTGGGGCAGATTTTAGCCTGAGAAGATTGCGAAACAGA
GTGGTGCTCTGCTCTGATGCAAGTTCAGAGCAGAGCGTTCTTCTAAACTAGATTCACACG
CATACTCTGCGTGCAACAGATGAAACTGTATCTGCGTTTTATGTTCAGACCTAGCCCCTG
CTGCTTGCTGCTTATCTTTTATTCTGCTGACCCATGTTTGTTTTCCATGTTTGGGGCTGG
GCTAGAAAATAATGTCAGTTCTGCTGCAGCAAAACTTACCAGTTCCTGCCTTTCCCTACA
CCTGAAACCATCTGAAAAGGCTAGCATGATTATGGAAGCCCATGACCTTTTGCCCATCCA
TCCATCCATCCTCGAGCTTTTATTTCTGGGGTTTGCTTCATCAGAACTTTGTGATGAGTT
ACCAGCAGTGTCCCTTTACCGAAGCCCTGTCATTGTAGTAGTAGGGTTACCTACCTGCGG
GGCAGCCAACACATGCATGATGCTGCGTTGCTGCCAATCATGTTTGCTTAGATGTCTGGC
TTCCTACTTTTGTTTTTCTCCTGTCAGGAGCTCCTGCTTTAAAAATGTGCAGCAACAATT
GCTCGTATAGTAGCATGTCCCTTTTGTTTTGTCTAGTAGCCAAGAAATGGGTTCCACGTT
TAGAGATAACGTGAAGCCTACTGTATACATATCCTAGATCATTGCTGTCCAATAAGTTTC
AGCAATAGAACTTCAGTACAGTGAGGAGATGTTTGCATTTGTTATTAATCACTATGCTGC
AAATCTGACTCGTGCAATTCAGGTATTCTGCCTATGGGTTTAGGACTTCGGCGATGGAGG
ACCACAACCAGTTCATCAGTGCGGCCATGGACACCGCCATGGACAACTACTCATGGCGCC
TGCTGCCGGCCCAGAACTCGTCCTTCTCACTCTCGAGCTACCCCATGCTGAGCACCCTGA
GCGACCTGGACCAGAGCGCGATCTGCTCGCTGGCCAAGACGGAGAGGGAGCCGCTGTCCT
TCTTCGGCGTGGGCGGCGGCTTCGACGACGACGAGTCGGCGGTGAAGCAGGAGAACCAGA
CGCTGCGGCCCTTCTTCGACGAGTGGCCCAAGGACAGGGACTCGTGGCCGGAGCTGCAGG
ACCATGACTCCAACCACAACAATGAGGCCTTCTCGGCCACCAAGCTGTCCATCTCCATCC
CGGTGACCAGCTCCGATTTCTCCACCACCGCCGGCTCCCGCTCGCCCCACGGTATATACT
CCCGGTGAAGGTGAACGGCGTTGGCCGGCCTGATCTCTGCTGATTTGCCGAAGCTCTCTG
GTAGTCTGGTCCACGACGGACGTCCTCAAATCATCACAGATGAGTGAACCGAACCGACGA
CCCGGTCGAATGTGTCTGTGAGCTGACCGCCGCTTTGTTTGCTTGCTTGCTCATTTTGTA
TGGATGCTGCCTTAACTATCATCGTCGTGCAGCACGAACAAAACACTACTTCGTTAATTT
TCTTTCTTCAATTTCACAACGTTTTGCTTGATATCCTGGGTTTTGATTTGCCATGTGTCG
GCCGGAACTGTACGAAGTTATCTATAGCCTCGATGGTCGTGCACGACATCGTTGACTTTT
CCCTCACACATGTTTTTGAAATAATCTTCAGTTTTGCTATATCTCAGGTGCGTGGAAATT
TTATTCGCAAAGTCACATATTCTAGTCCATCCCGATCTCGCAGGAGAAGATGGACCTCGC
CGGAGAAAACCATGGCCCCACCATCTATCTTAGTGGGAAGCCAGGGTCTCACTAGGGCGG
ATTCACTACCCCGTTATCTATCTTAGGGGTGGGGGTG
>d.1 Novosibirskaya 67 (Triticum aestivum)
CTATATTTTCCGGATAGCGGTTAAAGTGCATCTGGAGTTCCCATCCTCCATATTCGGCGA
TGCTCTTTGGTCGCACACCAAGAGGTGTCGCGAGACGGGGGACGAGCTCCTTGCCGAGCA
GCGCGTAGGGGTGGCCGGAGAAGAAGGCGTCGACGAGCGTCTCGCCGCCGCCAAGGAAGA
GCATGCGTACGCCAATGCTCTCCGGAGGTCGGCGGAGGAGCTCTACCTCAGCGGCAAGCC
ATGAGCCGCCCACCCCTAGGTTTAGATTAGTTTGATCTATGTTTTTATGTTTAAATGTAC
GATGAACTCCCGTGGTGAACTTTTGTGGCACGAACATCGTTTTAAATTTACAGTGTCGTT
TTTTAGCTGATCTATTCTGTCGTGTTGTGCGATCACTGCACGGGTCGAGCCACACAACAC
TAGTATCCATCGTTTACGGCTAGGACTACTAGGGTCTCTAATCACATTTGCTTCCCTAGT
TTTCGTCTCTCTCGATGTCAGTGTCTGCCCAGTAGAGTGCTTTCGTTGTTGGTGTTCTTT
CCGATCTCAAAGCATTTCACTACTCCATCGAAGATTCGCTCTGCCCCTACCGTACTTCAG
CTTGGTGGTTTCCATCGCGTGTCCAGGTTTGACAGTGCAAATTCGTTTTAGAGGATCCCT
CAAACGAACTTGACGGTACAGATTTTTAGCTAGAGTTGCTCTAAGCTGGAACCCTGCCGT
GTCGGCCTCACCCCCACACGGCGCTGCCGGTGCTGCGCCTATCACCACTTCACCAGGGCT
CCTAGTCCTATATATCCATCCCGCTGCCCCCCTTCTCGTCGTCGTCTCACTCTCACCAGG
CAGCAGATCGAGCCCTGCCCTGCGCAGCGAGGGAAAGAGACACACACAGCACAGCGCCAC
CAGGCAAGTAGGAGTAAAAGGCAAAAGCACGGCACATTAAAAGGGGAGGCCGGACCGGAC
CGGACCGGAGCCAAGCAGCAGCCGCAGCCGCAGCCGCAGCAGAG----------------
GAGAGAGAGAGAGAGAGAGAGAGAGAGAGAGAGAGAGAGAGAGAGAGAGAGAGAGAGAGC
GGCATATATGGCGATGCCCTTTGCCTCCCTGTCGCCGGCAGCCGACCACCACCGCTCCTC
CCCCATCTTCCCCTTCTGCCGCTCCTCCCCTCTCTACTCGTAAGCCCGCCGGCCAGCTCC
CTCTTTTCTTTCTTTGTATCAACTTCTATCTGTAGCTCGAGGTGTTAGCTAATGCGGTGA
CCGGCTCCGGCGTGTTTGTGTGTGTGTGTGTGCAGGGCAGGGGAGGAGGCGGCGCAGCAG
CAGCAGCA---------CGCGATGAGCGGCGCGAGGTGGGCGGCGGCGAGGCCGGCGACC
TTCACGGCGGCGCAGTACGAGGAGCTGGAGCAGCAGGCGCTCATCTACAAGTACCTCGTC
GCCGGCGTGCCCGTCCCGCCGGATCTCCTCCTCCCCATCCGCCGGGGCTTCGACTCCCTC
GCCTCGCGCTTCTACCACCACCACGCCCGTACGTGCCCCCCCATAGATTCCTCCTCCTCC
---TACCACCTTCTATCTACACGCTTTTGCATTCCCCCGTGCGATTTGCTCGGCTTGTTT
ATTGGGATCGAGAGATTTCAGGTGTACTCGACCTCCTAGCTCGTCTCTTTGTTAATTGCT
CCGGTCATTTGTTAATCCTGCCCCGGATTTGGTCGCGCAAAGGTCTCATTATTCTAATCC
AAGAAGCCCCGTGCCCTGTTCAAGATTTGCTCCTACCACCTACTCCTACTACCATCTAGC
ATCTCCTGTCTTCTTGGTGGGTCTTTTAATTTATTTGGATTCAAGAAGCCTCATCCTCAT
GTGGGTTTGATTTGATTAGATGGCACTAGGCTTGCTTGGCCCAGGCTAAGAACGAAGCGA
AAAGTAGAGGAGGTGGGTTGGGTTAGTAGTTTATTGGTGCTTCCTTGTCATGGGGGTTAT
TCCTGTCTGGTTGTTGGGAGCCTTACCCACGCATTCACTCGCTCACTGCCGTGGCTGGTC
CTGCCACGGGCGATTTCAGCGATCCACCCTCACATGGACTCCCGAGAAAAAAGATCAATA
ATCAAGCGCTGCACTGTAGATCGCGCGCACTTCCTCCTTTCCCCGGAAATAATTTCACAT
ATACCTCGTTCCTTCCGGCGGGGTAAATGAATGATTGGTTGGATGGACAGATAGATCCAG
GACGGCCGACCGCGACGGCTCTCGTGCTGCACGCCGTCTCCGTCCGGCCGGCGGCGCGAT
TTGATCTTGCGTCCGGATGAGCACCGACACAGACGTACGTGCAGATGTATGGAGCATCGT
CACATCATTGTTGACCTGGGTTTTCTTAATTTGCTTGCAGTTGGGTACGGGTCCTACTTC
GGGAAGAAGCTGGATCCGGAGCCGGGGCGGTGCCGGCGGACGGACGGCAAGAAGTGGCGG
TGCTCCAAGGAGGCCGCCCAGGACTCCAAGTACTGCGAGCGCCACATGCACCGCGGCCGC
AACCGTTCAAGAAAGCCTGTGGAAACGCAGCTCGTCTCCCACTCCCAGCAGCTGCAGCAG
CAGGCCCCCGCCGCCGCGTTCCACGGCCACTCGCCGTACCCGGCGATCGCCACTGGCGCC
GGCGCGCCCGGCTCCTTCGCCCTGGGGTCTACTGCTCAGCTGCACATGGATAATGCTGCT
GCGCCTTACGCGACCGCTGGCGCCGCCGGGAACAAAGATTTCAGGTGATCTCCATTAACC
TTCTCTGCATGCTCTGCCGTCGTGCTGATCACCTGCCGTTTTTATCTTCTGCATGCTCTG
CTGCCGTGCCGATTAGTTTTTCTTTACCTAGTGGTTGGTGTCAGGGCCGATAACATGTGA
TGTTCCCATTTTTGTGCTTGATTGCATCAGTAGACAGGCAGAGCCTGTGTTGATCAGACT
AGCACTAGTGCTCTTCTGACACCGTTAGTAGCATGATCTGTGCTTGCTTAGGTAATTGCT
TTGCAGTATCTGGCCATGCTTTGTGGGGCAGATTTTAGCCTGAGAAGATTGCGAAACAGA
GTGGTGCTCTGCTCTGATGCAAGTTCAGAGCAGAGCGTTCTTCTAAACTAGATTCACACG
CATACTCTGCGTGCAACAGATGAAACTGTATCTGCGTTTTATGTTCAGACCTAGCCCCTG
CTGCTTGCTGCTTATCTTTTATTCTGCTGACCCATGTTTGTTTTCCATGTTTGGGGCTGG
GCTAGAAAATAATGTCAGTTCTGCTGCAGCAAAACTTACCAGTTCCTGCCTTTCCCTACA
CCTGAAACCATCTGAAAAGGCTAGCATGATTATGGAAGCCCATGACCTTTTGCCCATCCA
TCCATCCATCCTCGAGCTTTTATTTCTGGGGTTTGCTTCATCAGAACTTTGTGATGAGTT
ACCAGCAGTGTCCCTTTACCGAAGCCCTGTCATTGTAGTAGTAGGGTTACCTACCTGCGG
GGCAGCCAACACATGCATGATGCTGCGTTGCTGCCAATCATGTTTGCTTAGATGTCTGGC
TTCCTACTTTTGTTTTTCTCCTGTCAGGAGCTCCTGCTTTAAAAATGTGCAGCAACAATT
GCTCGTATAGTAGCATGTCCCTTTTGTTTTGTCTAGTAGCCAAGAAATGGGTTCCACGTT
TAGAGATAACGTGAAGCCTACTGTATACATATCCTAGATCATTGCTGTCCAATAAGTTTC
AGCAATAGAACTTCAGTACAGTGAGGAGATGTTTGCATTTGTTATTAATCACTATGCTGC
AAATCTGACTCGTGCAATTCAGGTATTCTGCCTATGGGTTTAGGACTTCGGCGATGGAGG
ACCACAACCAGTTCATCAGTGCGGCCATGGACACCGCCATGGACAACTACTCATGGCGCC
TGCTGCCGGCCCAGAACTCGTCCTTCTCACTCTCGAGCTACCCCATGCTGAGCACCCTGA
GCGACCTGGACCAGAGCGCGATCTGCTCGCTGGCCAAGACGGAGAGGGAGCCGCTGTCCT
TCTTCGGCGTGGGCGGCGGCTTCGACGACGACGAGTCGGCGGTGAAGCAGGAGAACCAGA
CGCTGCGGCCCTTCTTCGACGAGTGGCCCAAGGACAGGGACTCGTGGCCGGAGCTGCAGG
ACCATGACTCCAACCACAACAATGAGGCCTTCTCGGCCACCAAGCTGTCCATCTCCATCC
CGGTGACCAGCTCCGATTTCTCCACCACCGCCGGCTCCCGCTCGCCCCACGGTATATACT
CCCGGTGAAGGTGAACGGCGTTGGCCGGCCTGATCTCTGCTGATTTGCCGAAGCTCTCTG
GTAGTCTGGTCCACGACGGACGTCCTCAAATCATCACAGATGAGTGAACCGAACCGACGA
CCCGGTCGAATGTGTCTGTGAGCTGACCGCCGCTTTGTTTGCTTGCTTGCTCATTTTGTA
TGGATGCTGCCTTAACTATCATCGTCGTGCAGCACGAACAAAACACTACTTCGTTAATTT
TCTTTCTTCAATTTCACAACGTTTTGCTTGATATCCTGGGTTTTGATTTGCCATGTGTCG
GCCGGAACTGTACGAAGTTATCTATAGCCTCGATGGTCGTGCACGACATCGTTGACTTTT
CCCTCACACATGTTTTTGAAATAATCTTCAGTTTTGCTATATCTCAGGTGCGTGGAAATT
TTATTCGCAAAGTCACATATTCTAGTCCATCCCGATCTCGCAGGAGAAGATGGACCTCGC
CGGAGAAAACCATGGCCCCACCATCTATCTTAGTGGGAAGCCAGGGTCTCACTAGGGCGG
ATTCACTACCCCGTTATCTATCTTAGGGGTGGGGGTG
>b.1 Proton (Triticum aestivum)
CTATATTTTCCGGATAGCGGTTAAAGTGCATCTGGAGTTCCCATCCTCCATATTCGGCGA
TGCTCTTTGGTCGCACACCAAGAGGTGTCGCGAGACGGGGGACGAGCTCCTTGCCGAGCA
GCGCGTAGGGGTGGCCGGAGAAGAAGGCGTCGACGAGCGTCTCGCCGCCGCCAAGGAAGA
GCATGCGTACGCCAATGCTCTCCGGAGGTCGGCGGAGGAGCTCTACCTCAGCGGCAAGCC
ATGAGCCGCCCACCCCTAGGTTTAGATTAGTTTGATCTATGTTTTTATGTTTAAATGTAC
GATGAACTCCCGTGGTGAACTTTTGTGGCACGAACATCGTTTTAAATTTACAGTGTCGTT
TTTTAGCTGATCTATTCTGTCGTGTTGTGCGATCACTGCACGGGTCGAGCCACACAACAC
TAGTATCCATCGTTTACGGCTAGGACTACTAGGGTCTCTAATCACATTTGCTTCCCTAGT
TTTCGTCTCTCTCGATGTCAGTGTCTGCCCAGTAGAGTGCTTTCGTTGTTGGTGTTCTTT
CCGATCTCAAAGCATTTCACTACTCCATCGAAGATTCGCTCTGCCCCTACCGTACTTCAG
CTTGGTGGTTTCCATCGCGTGTCCAGGTTTGACAGTGCAAATTCGTTTTAGAGGATCCCT
CAAACGAACTTGACGGTACAGATTTTTAGCTAGAGTTGCTCTAAGCTGGAACCCTGCCGT
GTCGGCCTCACCCCCACACGGCGCTGCCGCTGCTGCGCCTATCACCACTTCACCAGGGCT
CCTAGTCCTATATATCCATCCCGCTGCCCCCCTTCTCGTCGTCGTCTCACTCTCACCAGG
CAGCAGATCGAGCCCTGCCCTGCGCAGCGAGGGAAAGAGACACACACAGCACAGCGCCAC
CAGGCAAGTAGGAGTAAAAGGCAAAAGCACGGCACATTAAAAGGGGAGGCCGGACCGGAC
CGGACCGGAGCCAAGCAGCAGCCGCAGCCGCAGCCGCAGCAGAG----------------
------------GAGAGAGAGAGAGAGAGAGAGAGAGAGAGAGAGAGAGAGAGAGAGAGC
GGCATATATGGCGATGCCCTTTGCCTCCCTGTCGCCGGCAGCCGACCACCACCGCTCCTC
CCCCATCTTCCCCTTCTGCCGCTCCTCCCCTCTCTACTCGTAAGCCCGCCGGCCAGCTCC
CTCTTTTCTTTCTTTGTATCAACTTCTATCTGTAGCTCGAGGTGTTAGCTAATGCGGTGA
CCGGCTCCGGCGTGTTTGTGTGTGTGTGTGTGCAGGGCAGGGGAGGAGGCGGCGCAGCAG
CAGCAGCAGCAGCAGCACGCGATGAGCGGCGCGAGGTGGGCGGCGGCGAGGCCGGCGACC
TTCACGGCGGCGCAGTACGAGGAGCTGGAGCAGCAGGCGCTCATCTACAAGTACCTCGTC
GCCGGCGTGCCCGTCCCGCCGGATCTCCTCCTCCCCATCCGCCGGGGCTTCGACTCCCTC
GCCTCGCGCTTCTACCACCACCACGCCCGTACGTGCCCCCCCATAGATTCCTCCTCCTCC
---TACCACCTTCTATCTACACGCTTTTGCATTCCCCCGTGCGATTTGCTCGGCTTGTTT
ATTGGGATCGAGAGATTTCAGGTGTACTCGACCTCCTAGCTCGTCTCTTTGTTAATTGCT
CCGGTCATTTGTTAATCCTGCCCCGGATTTGGTCGCGCAAAGGTCTCATTATTCTAATCC
AAGAAGCCCCGTGCCCTGTTCAAGATTTGCTCCTACCACCTACTCCTACTACCATCTAGC
ATCTCCTGTCTTCTTGGTGGGTCTTTTAATTTATTTGGATTCAAGAAGCCTCATCCTCAT
GTGGGTTTGATTTGATTAGATGGCACTAGGCTTGCTTGGCCCAGGCTAAGAACGAAGCGA
AAAGTAGAGGAGGTGGGTTGGGTTAGTAGTTTATTGGTGCTTCCTTGTCATGGGGGTTAT
TCCTGTCTGGTTGTTGGGAGCCTTACCCACGCATTCACTCGCTCACTGCCGTGGCTGGTC
CTGCCACGGGCGATTTCAGCGATCCACCCTCACATGGACTCCCGAGAAAAAAGATCAATA
ATCAAGCGCTGCACTGTAGATCGCGCGCACTTCCTCCTTTCCCCGGAAATAATTTCACAT
ATACCTCGTTCCTTCCGGCGGGGTAAATGAATGATTGGTTGGATGGACAGATAGATCCAG
GACGGCCGACCGCGACGGCTCTCGTGCTGCACGCCGTCTCCGTCCGGCCGGCGGCGCGAT
TTGATCTTGCGTCCGGATGAGCACCGACACAGACGTACGTGCAGATGTATGGAGCATCGT
CACATCATTGTTGACCTGGGTTTTCTTAATTTGCTTGCAGTTGGGTACGGGTCCTACTTC
GGGAAGAAGCTGGATCCGGAGCCGGGGCGGTGCCGGCGGACGGACGGCAAGAAGTGGCGG
TGCTCCAAGGAGGCCGCCCAGGACTCCAAGTACTGCGAGCGCCACATGCACCGCGGCCGC
AACCGTTCAAGAAAGCCTGTGGAAACGCATCTCGTCTCCCACTCCCAGCAGCTGCAGCAG
CAGGCCCCCGCCGCCGCGTTCCACGGCCACTCGCCGTACCCGGCGATCGCCACTGGCGCC
GGCGCGCCCGGCTCCTTCGCCCTGGGGTCTACTGCTCAGCTGCACATGGATAATGCTGCT
GCGCCTTACGCGACCGCTGGCGCCGCCGGGAACAAAGATTTCAGGTGATCTCCATTAACC
TTCTCTGCATGCTCTGCCGTCGTGCTGATCACCTGCCGTTTTTATCTTCTGCATGCTCTG
CTGCCGTGCCGATTAGTTTTTCTTTACCTAGTGGTTGGTGTCAGGGCCGATAACATGTGA
TGTTCCCATTTTTGTGCTTGATTGCATCAGTAGACAGGCAGAGCCTGTGTTGATCAGACT
AGCACTAGTGCTCTTCTGACACCGTTAGTAGCATGATCTGTGCTTGCTTAGGTAATTGCT
TTGCAGTATCTGGCCATGCTTTGTGGGGCAGATTTTAGCCTGAGAAGATTGCGAAACAGA
GTGGTGCTCTGCTCTGATGCAAGTTCAGAGCAGAGCGTTCTTCTAAACTAGATTCACACG
CATACTCTGCGTGCAACAGATGAAACTGTATCTGCGTTTTATGTTCAGACCTAGCCCCTG
CTGCTTGCTGCTTATCTTTTATTCTGCTGACCCATGTTTGTTTTCCATGTTTGGGGCTGG
GCTAGAAAATAATGTCAGTTCTGCTGCAGCAAAACTTACCAGTTCCTGCCTTTCCCTACA
CCTGAAACCATCTGAAAAGGCTAGCATGATTATGGAAGCCCATGACCTTTTGCCCATCCA
TCCATCCATCCTCGAGCTTTTATTTCTGGGGTTTGCTTCATCAGAACTTTGTGATGAGTT
ACCAGCAGTGTCCCTTTACCGAAGCCCTGTCATTGTAGTAGTAGGGTTACCTACCTGCGG
GGCAGCCAACACATGCATGATGCTGCGTTGCTGCCAATCATGTTTGCTTAGATGTCTGGC
TTCCTACTTTTGTTTTTCTCCTGTCAGGAGCTCCTGCTTTAAAAATGTGCAGCAACAATT
GCTCGTATAGTAGCATGTCCCTTTTGTTTTGTCTAGTAGCCAAGAAATGGGTTCCACGTT
TAGAGATAACGTGAAGCCTACTGTATACATATCCTAGATCATTGCTGTCCAATAAGTTTC
AGCAATAGAACTTCAGTACAGTGAGGAGATGTTTGCATTTGTTATTAATCACTATGCTGC
AAATCTGACTCGTGCAATTCAGGTATTCTGCCTATGGGTTTAGGACTTCGGCGATGGAGG
ACCACAACCAGTTCATCAGTGCGGCCATGGACACCGCCATGGACAACTACTCATGGCGCC
TGCTGCCGGCCCAGAACTCGTCCTTCTCACTCTCGAGCTACCCCATGCTGAGCACCCTGA
GCGACCTGGACCAGAGCGCGATCTGCTCGCTGGCCAAGACGGAGAGGGAGCCGCTGTCCT
TCTTCGGCGTGGGCGGCGGCTTCGACGACGACGAGTCGGCGGTGAAGCAGGAGAACCAGA
CGCTGCGGCCCTTCTTCGACGAGTGGCCCAAGGACAGGGACTCGTGGCCGGAGCTGCAGG
ACCATGACTCCAACCACAACAATGAGGCCTTCTCGGCCACCAAGCTGTCCATCTCCATCC
CGGTGACCAGCTCCGATTTCTCCACCACCGCCGGCTCCCGCTCGCCCCACGGTATATACT
CCCGGTGAAGGTGAACGGCGTTGGCCGGCCTGATCTCTGCTGATTTGCCGAAGCTCTCTG
GTAGTCTGGTCCACGACGGACGTCCTCAAATCATCACAGATGAGTGAACCGAACCGACGA
CCCGGTCGAATGTGTCTGTGAGCTGACCGCCGCTTTGTTTGCTTGCTTGCTCATTTTGTA
TGGATGCTGCCTTAACTATCATCGTCGTGCAGCACGAACAAAACACTACTTCGTTAATTT
TCTTTCTTCAATTTCACAACGTTTTGCTTGATATCCTGGGTTTTGATTTGCCATGTGTCG
GCCGGAACTGTACGAAGTTATCTATAGCCTCGATGGTCGTGCACGACATCGTTGACTTTT
CCCTCACACATGTTTTTGAAATAATCTTCAGTTTTGCTATATCTCAGGTGCGTGGAAATT
TTATTCGCAAAGTCACATATTCTAGTCCATCCCGATCTCGCAGGAGAAGATGGACCTCGC
CGGAGAAAACCATGGCCCCACCATCTATCTTAGTGGGAAGCCAGGGTCTCACTAGGGCGG
ATTCACTACCCCGTTATCTATCTTAGGGGTGGGGGTG
>b.2 Stan (Triticum aestivum)
CTATATTTTCCGGATAGCGGTTAAAGTGCATCTGGAGTTCCCATCCTCCATATTCGGCGA
TGCTCTTTGGTCGCACACCAAGAGGTGTCGCGAGACGGGGGACGAGCTCCTTGCCGAGCA
GCGCGTAGGGGTGGCCGGAGAAGAAGGCGTCGACGAGCGTCTCGCCGCCGCCAAGGAAGA
GCATGCGTACGCCAATGCTCTCCGGAGGTCGGCGGAGGAGCTCTACCTCAGCGGCAAGCC
ATGAGCCGCCCACCCCTAGGTTTAGATTAGTTTGATCTATGTTTTTATGTTTAAATGTAC
GATGAACTCCCGTGGTGAACTTTTGTGGCACGAACATCGTTTTAAATTTACAGTGTCGTT
TTTTAGCTGATCTATTCTGTCGTGTTGTGCGATCACTGCACGGGTCGAGCCACACAACAC
TAGTATCCATCGTTTACGGCTAGGACTACTAGGGTCTCTAATCACATTTGCTTCCCTAGT
TTTCGTCTCTCTCGATGTCAGTGTCTGCCCAGTAGAGTGCTTTCGTTGTTGGTGTTCTTT
CCGATCTCAAAGCATTTCACTACTCCATCGAAGATTCGCTCTGCCCCTACCGTACTTCAG
CTTGGTGGTTTCCATCGCGTGTCCAGGTTTGACAGTGCAAATTCGTTTTAGAGGATCCCT
CAAACGAACTTGACGGTACAGATTTTTAGCTAGAGTTGCTCTAAGCTGGAACCCTGCCGT
GTCGGCCTCACCCCCACACGGCGCTGCCGCTGCTGCGCCTATCACCACTTCACCAGGGCT
CCTAGTCCTATATATCCATCCCGCTGCCCCCCTTCTCGTCGTCGTCTCACTCTCACCAGG
CAGCAGATCGAGCCCTGCCCTGCGCAGCGAGGGAAAGAGACACACACAGCACAGCGCCAC
CAGGCAAGTAGGAGTAAAAGGCAAAAGCACGGCACATTAAAAGGGGAGGCCGGACCGGAC
CGGACCGGAGCCAAGCAGCAGCCGCAGCCGCAGCCGCAGCAGAG----------------
----------GAGAGAGAGAGAGAGAGAGAGAGAGAGAGAGAGAGAGAGAGAGAGAGAGC
GGCATATATGGCGATGCCCTTTGCCTCCCTGTCGCCGGCAGCCGACCACCACCGCTCCTC
CCCCATCTTCCCCTTCTGCCGCTCCTCCCCTCTCTACTCGTAAGCCCGCCGGCCAGCTCC
CTCTTTTCTTTCTTTGTATCAACTTCTATCTGTAGCTCGAGGTGTTAGCTAATGCGGTGA
CCGGCTCCGGCGTGTTTGTGTGTGTGTGTGTGCAGGGCAGGGGAGGAGGCGGCGCAGCAG
CAGCAGCAGCAGCAGCACGCGATGAGCGGCGCGAGGTGGGCGGCGGCGAGGCCGGCGACC
TTCACGGCGGCGCAGTACGAGGAGCTGGAGCAGCAGGCGCTCATCTACAAGTACCTCGTC
GCCGGCGTGCCCGTCCCGCCGGATCTCCTCCTCCCCATCCGCCGGGGCTTCGACTCCCTC
GCCTCGCGCTTCTACCACCACCACGCCCGTACGTGCCCCCCCATAGATTCCTCCTCCTCC
---TACCACCTTCTATCTACACGCTTTTGCATTCCCCCGTGCGATTTGCTCGGCTTGTTT
ATTGGGATCGAGAGATTTCAGGTGTACTCGACCTCCTAGCTCGTCTCTTTGTTAATTGCT
CCGGTCATTTGTTAATCCTGCCCCGGATTTGGTCGCGCAAAGGTCTCATTATTCTAATCC
AAGAAGCCCCGTGCCCTGTTCAAGATTTGCTCCTACCACCTACTCCTACTACCATCTAGC
ATCTCCTGTCTTCTTGGTGGGTCTTTTAATTTATTTGGATTCAAGAAGCCTCATCCTCAT
GTGGGTTTGATTTGATTAGATGGCACTAGGCTTGCTTGGCCCAGGCTAAGAACGAAGCGA
AAAGTAGAGGAGGTGGGTTGGGTTAGTAGTTTATTGGTGCTTCCTTGTCATGGGGGTTAT
TCCTGTCTGGTTGTTGGGAGCCTTACCCACGCATTCACTCGCTCACTGCCGTGGCTGGTC
CTGCCACGGGCGATTTCAGCGATCCACCCTCACATGGACTCCCGAGAAAAAAGATCAATA
ATCAAGCGCTGCACTGTAGATCGCGCGCACTTCCTCCTTTCCCCGGAAATAATTTCACAT
ATACCTCGTTCCTTCCGGCGGGGTAAATGAATGATTGGTTGGATGGACAGATAGATCCAG
GACGGCCGACCGCGACGGCTCTCGTGCTGCACGCCGTCTCCGTCCGGCCGGCGGCGCGAT
TTGATCTTGCGTCCGGATGAGCACCGACACAGACGTACGTGCAGATGTATGGAGCATCGT
CACATCATTGTTGACCTGGGTTTTCTTAATTTGCTTGCAGTTGGGTACGGGTCCTACTTC
GGGAAGAAGCTGGATCCGGAGCCGGGGCGGTGCCGGCGGACGGACGGCAAGAAGTGGCGG
TGCTCCAAGGAGGCCGCCCAGGACTCCAAGTACTGCGAGCGCCACATGCACCGCGGCCGC
AACCGTTCAAGAAAGCCTGTGGAAACGCATCTCGTCTCCCACTCCCAGCAGCTGCAGCAG
CAGGCCCCCGCCGCCGCGTTCCACGGCCACTCGCCGTACCCGGCGATCGCCACTGGCGCC
GGCGCGCCCGGCTCCTTCGCCCTGGGGTCTACTGCTCAGCTGCACATGGATAATGCTGCT
GCGCCTTACGCGACCGCTGGCGCCGCCGGGAACAAAGATTTCAGGTGATCTCCATTAACC
TTCTCTGCATGCTCTGCCGTCGTGCTGATCACCTGCCGTTTTTATCTTCTGCATGCTCTG
CTGCCGTGCCGATTAGTTTTTCTTTACCTAGTGGTTGGTGTCAGGGCCGATAACATGTGA
TGTTCCCATTTTTGTGCTTGATTGCATCAGTAGACAGGCAGAGCCTGTGTTGATCAGACT
AGCACTAGTGCTCTTCTGACACCGTTAGTAGCATGATCTGTGCTTGCTTAGGTAATTGCT
TTGCAGTATCTGGCCATGCTTTGTGGGGCAGATTTTAGCCTGAGAAGATTGCGAAACAGA
GTGGTGCTCTGCTCTGATGCAAGTTCAGAGCAGAGCGTTCTTCTAAACTAGATTCACACG
CATACTCTGCGTGCAACAGATGAAACTGTATCTGCGTTTTATGTTCAGACCTAGCCCCTG
CTGCTTGCTGCTTATCTTTTATTCTGCTGACCCATGTTTGTTTTCCATGTTTGGGGCTGG
GCTAGAAAATAATGTCAGTTCTGCTGCAGCAAAACTTACCAGTTCCTGCCTTTCCCTACA
CCTGAAACCATCTGAAAAGGCTAGCATGATTATGGAAGCCCATGACCTTTTGCCCATCCA
TCCATCCATCCTCGAGCTTTTATTTCTGGGGTTTGCTTCATCAGAACTTTGTGATGAGTT
ACCAGCAGTGTCCCTTTACCGAAGCCCTGTCATTGTAGTAGTAGGGTTACCTACCTGCGG
GGCAGCCAACACATGCATGATGCTGCGTTGCTGCCAATCATGTTTGCTTAGATGTCTGGC
TTCCTACTTTTGTTTTTCTCCTGTCAGGAGCTCCTGCTTTAAAAATGTGCAGCAACAATT
GCTCGTATAGTAGCATGTCCCTTTTGTTTTGTCTAGTAGCCAAGAAATGGGTTCCACGTT
TAGAGATAACGTGAAGCCTACTGTATACATATCCTAGATCATTGCTGTCCAATAAGTTTC
AGCAATAGAACTTCAGTACAGTGAGGAGATGTTTGCATTTGTTATTAATCACTATGCTGC
AAATCTGACTCGTGCAATTCAGGTATTCTGCCTATGGGTTTAGGACTTCGGCGATGGAGG
ACCACAACCAGTTCATCAGTGCGGCCATGGACACCGCCATGGACAACTACTCATGGCGCC
TGCTGCCGGCCCAGAACTCGTCCTTCTCACTCTCGAGCTACCCCATGCTGAGCACCCTGA
GCGACCTGGACCAGAGCGCGATCTGCTCGCTGGCCAAGACGGAGAGGGAGCCGCTGTCCT
TCTTCGGCGTGGGCGGCGGCTTCGACGACGACGAGTCGGCGGTGAAGCAGGAGAACCAGA
CGCTGCGGCCCTTCTTCGACGAGTGGCCCAAGGACAGGGACTCGTGGCCGGAGCTGCAGG
ACCATGACTCCAACCACAACAATGAGGCCTTCTCGGCCACCAAGCTGTCCATCTCCATCC
CGGTGACCAGCTCCGATTTCTCCACCACCGCCGGCTCCCGCTCGCCCCACGGTATATACT
CCCGGTGAAGGTGAACGGCGTTGGCCGGCCTGATCTCTGCTGATTTGCCGAAGCTCTCTG
GTAGTCTGGTCCACGACGGACGTCCTCAAATCATCACAGATGAGTGAACCGAACCGACGA
CCCGGTCGAATGTGTCTGTGAGCTGACCGCCGCTTTGTTTGCTTGCTTGCTCATTTTGTA
TGGATGCTGCCTTAACTATCATCGTCGTGCAGCACGAACAAAACACTACTTCGTTAATTT
TCTTTCTTCAATTTCACAACGTTTTGCTTGATATCCTGGGTTTTGATTTGCCATGTGTCG
GCCGGAACTGTACGAAGTTATCTATAGCCTCGATGGTCGTGCACGACATCGTTGACTTTT
CCCTCACACATGTTTTTGAAATAATCTTCAGTTTTGCTATATCTCAGGTGCGTGGAAATT
TTATTCGCAAAGTCACATATTCTAGTCCATCCCGATCTCGCAGGAGAAGATGGACCTCGC
CGGAGAAAACCATGGCCCCACCATCTATCTTAGTGGGAAGCCAGGGTCTCACTAGGGCGG
ATTCACTACCCCGTTATCTATCTTAGGGGTGGGGGTG
>b.3 Vassa (Triticum aestivum)
CTATATTTTCCGGATAGCGGTTAAAGTGCATCTGGAGTTCCCATCCTCCATATTCGGCGA
TGCTCTTTGGTCGCACACCAAGAGGTGTCGCGAGACGGGGGACGAGCTCCTTGCCGAGCA
GCGCGTAGGGGTGGCCGGAGAAGAAGGCGTCGACGAGCGTCTCGCCGCCGCCAAGGAAGA
GCATGCGTACGCCAATGCTCTCCGGAGGTCGGCGGAGGAGCTCTACCTCAGCGGCAAGCC
ATGAGCCGCCCACCCCTAGGTTTAGATTAGTTTGATCTATGTTTTTATGTTTAAATGTAC
GATGAACTCCCGTGGTGAACTTTTGTGGCACGAACATCGTTTTAAATTTACAGTGTCGTT
TTTTAGCTGATCTATTCTGTCGTGTTGTGCGATCACTGCACGGGTCGAGCCACACAACAC
TAGTATCCATCGTTTACGGCTAGGACTACTAGGGTCTCTAATCACATTTGCTTCCCTAGT
TTTCGTCTCTCTCGATGTCAGTGTCTGCCCAGTAGAGTGCTTTCGTTGTTGGTGTTCTTT
CCGATCTCAAAGCATTTCACTACTCCATCGAAGATTCGCTCTGCCCCTACCGTACTTCAG
CTTGGTGGTTTCCATCGCGTGTCCAGGTTTGACAGTGCAAATTCGTTTTAGAGGATCCCT
CAAACGAACTTGACGGTACAGATTTTTAGCTAGAGTTGCTCTAAGCTGGAACCCTGCCGT
GTCGGCCTCACCCCCACACGGCGCTGCCGCTGCTGCGCCTATCACCACTTCACCAGGGCT
CCTAGTCCTATATATCCATCCCGCTGCCCCCCTTCTCGTCGTCGTCTCACTCTCACCAGG
CAGCAGATCGAGCCCTGCCCTGCGCAGCGAGGGAAAGAGACACACACAGCACAGCGCCAC
CAGGCAAGTAGGAGTAAAAGGCAAAAGCACGGCACATTAAAAGGGGAGGCCGGACCGGAC
CGGACCGGAGCCAAGCAGCAGCCGCAGCCGCAGCCGCAGCAGAG------------GAGA
GAGAGAGAGAGAGAGAGAGAGAGAGAGAGAGAGAGAGAGAGAGAGAGAGAGAGAGAGAGC
GGCATATATGGCGATGCCCTTTGCCTCCCTGTCGCCGGCAGCCGACCACCACCGCTCCTC
CCCCATCTTCCCCTTCTGCCGCTCCTCCCCTCTCTACTCGTAAGCCCGCCGGCCAGCTCC
CTCTTTTCTTTCTTTGTATCAACTTCTATCTGTAGCTCGAGGTGTTAGCTAATGCGGTGA
CCGGCTCCGGCGTGTTTGTGTGTGTGTGTGTGCAGGGCAGGGGAGGAGGCGGCGCAGCAG
CAGCAGCAGCAGCAGCACGCGATGAGCGGCGCGAGGTGGGCGGCGGCGAGGCCGGCGACC
TTCACGGCGGCGCAGTACGAGGAGCTGGAGCAGCAGGCGCTCATCTACAAGTACCTCGTC
GCCGGCGTGCCCGTCCCGCCGGATCTCCTCCTCCCCATCCGCCGGGGCTTCGACTCCCTC
GCCTCGCGCTTCTACCACCACCACGCCCGTACGTGCCCCCCCATAGATTCCTCCTCCTCC
---TACCACCTTCTATCTACACGCTTTTGCATTCCCCCGTGCGATTTGCTCGGCTTGTTT
ATTGGGATCGAGAGATTTCAGGTGTACTCGACCTCCTAGCTCGTCTCTTTGTTAATTGCT
CCGGTCATTTGTTAATCCTGCCCCGGATTTGGTCGCGCAAAGGTCTCATTATTCTAATCC
AAGAAGCCCCGTGCCCTGTTCAAGATTTGCTCCTACCACCTACTCCTACTACCATCTAGC
ATCTCCTGTCTTCTTGGTGGGTCTTTTAATTTATTTGGATTCAAGAAGCCTCATCCTCAT
GTGGGTTTGATTTGATTAGATGGCACTAGGCTTGCTTGGCCCAGGCTAAGAACGAAGCGA
AAAGTAGAGGAGGTGGGTTGGGTTAGTAGTTTATTGGTGCTTCCTTGTCATGGGGGTTAT
TCCTGTCTGGTTGTTGGGAGCCTTACCCACGCATTCACTCGCTCACTGCCGTGGCTGGTC
CTGCCACGGGCGATTTCAGCGATCCACCCTCACATGGACTCCCGAGAAAAAAGATCAATA
ATCAAGCGCTGCACTGTAGATCGCGCGCACTTCCTCCTTTCCCCGGAAATAATTTCACAT
ATACCTCGTTCCTTCCGGCGGGGTAAATGAATGATTGGTTGGATGGACAGATAGATCCAG
GACGGCCGACCGCGACGGCTCTCGTGCTGCACGCCGTCTCCGTCCGGCCGGCGGCGCGAT
TTGATCTTGCGTCCGGATGAGCACCGACACAGACGTACGTGCAGATGTATGGAGCATCGT
CACATCATTGTTGACCTGGGTTTTCTTAATTTGCTTGCAGTTGGGTACGGGTCCTACTTC
GGGAAGAAGCTGGATCCGGAGCCGGGGCGGTGCCGGCGGACGGACGGCAAGAAGTGGCGG
TGCTCCAAGGAGGCCGCCCAGGACTCCAAGTACTGCGAGCGCCACATGCACCGCGGCCGC
AACCGTTCAAGAAAGCCTGTGGAAACGCATCTCGTCTCCCACTCCCAGCAGCTGCAGCAG
CAGGCCCCCGCCGCCGCGTTCCACGGCCACTCGCCGTACCCGGCGATCGCCACTGGCGCC
GGCGCGCCCGGCTCCTTCGCCCTGGGGTCTACTGCTCAGCTGCACATGGATAATGCTGCT
GCGCCTTACGCGACCGCTGGCGCCGCCGGGAACAAAGATTTCAGGTGATCTCCATTAACC
TTCTCTGCATGCTCTGCCGTCGTGCTGATCACCTGCCGTTTTTATCTTCTGCATGCTCTG
CTGCCGTGCCGATTAGTTTTTCTTTACCTAGTGGTTGGTGTCAGGGCCGATAACATGTGA
TGTTCCCATTTTTGTGCTTGATTGCATCAGTAGACAGGCAGAGCCTGTGTTGATCAGACT
AGCACTAGTGCTCTTCTGACACCGTTAGTAGCATGATCTGTGCTTGCTTAGGTAATTGCT
TTGCAGTATCTGGCCATGCTTTGTGGGGCAGATTTTAGCCTGAGAAGATTGCGAAACAGA
GTGGTGCTCTGCTCTGATGCAAGTTCAGAGCAGAGCGTTCTTCTAAACTAGATTCACACG
CATACTCTGCGTGCAACAGATGAAACTGTATCTGCGTTTTATGTTCAGACCTAGCCCCTG
CTGCTTGCTGCTTATCTTTTATTCTGCTGACCCATGTTTGTTTTCCATGTTTGGGGCTGG
GCTAGAAAATAATGTCAGTTCTGCTGCAGCAAAACTTACCAGTTCCTGCCTTTCCCTACA
CCTGAAACCATCTGAAAAGGCTAGCATGATTATGGAAGCCCATGACCTTTTGCCCATCCA
TCCATCCATCCTCGAGCTTTTATTTCTGGGGTTTGCTTCATCAGAACTTTGTGATGAGTT
ACCAGCAGTGTCCCTTTACCGAAGCCCTGTCATTGTAGTAGTAGGGTTACCTACCTGCGG
GGCAGCCAACACATGCATGATGCTGCGTTGCTGCCAATCATGTTTGCTTAGATGTCTGGC
TTCCTACTTTTGTTTTTCTCCTGTCAGGAGCTCCTGCTTTAAAAATGTGCAGCAACAATT
GCTCGTATAGTAGCATGTCCCTTTTGTTTTGTCTAGTAGCCAAGAAATGGGTTCCACGTT
TAGAGATAACGTGAAGCCTACTGTATACATATCCTAGATCATTGCTGTCCAATAAGTTTC
AGCAATAGAACTTCAGTACAGTGAGGAGATGTTTGCATTTGTTATTAATCACTATGCTGC
AAATCTGACTCGTGCAATTCAGGTATTCTGCCTATGGGTTTAGGACTTCGGCGATGGAGG
ACCACAACCAGTTCATCAGTGCGGCCATGGACACCGCCATGGACAACTACTCATGGCGCC
TGCTGCCGGCCCAGAACTCGTCCTTCTCACTCTCGAGCTACCCCATGCTGAGCACCCTGA
GCGACCTGGACCAGAGCGCGATCTGCTCGCTGGCCAAGACGGAGAGGGAGCCGCTGTCCT
TCTTCGGCGTGGGCGGCGGCTTCGACGACGACGAGTCGGCGGTGAAGCAGGAGAACCAGA
CGCTGCGGCCCTTCTTCGACGAGTGGCCCAAGGACAGGGACTCGTGGCCGGAGCTGCAGG
ACCATGACTCCAACCACAACAATGAGGCCTTCTCGGCCACCAAGCTGTCCATCTCCATCC
CGGTGACCAGCTCCGATTTCTCCACCACCGCCGGCTCCCGCTCGCCCCACGGTATATACT
CCCGGTGAAGGTGAACGGCGTTGGCCGGCCTGATCTCTGCTGATTTGCCGAAGCTCTCTG
GTAGTCTGGTCCACGACGGACGTCCTCAAATCATCACAGATGAGTGAACCGAACCGACGA
CCCGGTCGAATGTGTCTGTGAGCTGACCGCCGCTTTGTTTGCTTGCTTGCTCATTTTGTA
TGGATGCTGCCTTAACTATCATCGTCGTGCAGCACGAACAAAACACTACTTCGTTAATTT
TCTTTCTTCAATTTCACAACGTTTTGCTTGATATCCTGGGTTTTGATTTGCCATGTGTCG
GCCGGAACTGTACGAAGTTATCTATAGCCTCGATGGTCGTGCACGACATCGTTGACTTTT
CCCTCACACATGTTTTTGAAATAATCTTCAGTTTTGCTATATCTCAGGTGCGTGGAAATT
TTATTCGCAAAGTCACATATTCTAGTCCATCCCGATCTCGCAGGAGAAGATGGACCTCGC
CGGAGAAAACCATGGCCCCACCATCTATCTTAGTGGGAAGCCAGGGTCTCACTAGGGCGG
ATTCACTACCCCGTTATCTATCTTAGGGGTGGGGGTG
>b.4 L.2877k58 (Triticum aestivum)
CTATATTTTCCGGATAGCGGTTAAAGTGCATCTGGAGTTCCCATCCTCCATATTCGGCGA
TGCTCTTTGGTCGCACACCAAGAGGTGTCGCGAGACGGGGGACGAGCTCCTTGCCGAGCA
GCGCGTAGGGGTGGCCGGAGAAGAAGGCGTCGACGAGCGTCTCGCCGCCGCCAAGGAAGA
GCATGCGTACGCCAATGCTCTCCGGAGGTCGGCGGAGGAGCTCTACCTCAGCGGCAAGCC
ATGAGCCGCCCACCCCTAGGTTTAGATTAGTTTGATCTATGTTTTTATGTTTAAATGTAC
GATGAACTCCCGTGGTGAACTTTTGTGGCACGAACATCGTTTTAAATTTACAGTGTCGTT
TTTTAGCTGATCTATTCTGTCGTGTTGTGCGATCACTGCACGGGTCGAGCCACACAACAC
TAGTATCCATCGTTTACGGCTAGGACTACTAGGGTCTCTAATCACATTTGCTTCCCTAGT
TTTCGTCTCTCTCGATGTCAGTGTCTGCCCAGTAGAGTGCTTTCGTTGTTGGTGTTCTTT
CCGATCTCAAAGCATTTCACTACTCCATCGAAGATTCGCTCTGCCCCTACCGTACTTCAG
CTTGGTGGTTTCCATCGCGTGTCCAGGTTTGACAGTGCAAATTCGTTTTAGAGGATCCCT
CAAACGAACTTGACGGTACAGATTTTTAGCTAGAGTTGCTCTAAGCTGGAACCCTGCCGT
GTCGGCCTCACCCCCACACGGCGCTGCCGCTGCTGCGCCTATCACCACTTCACCAGGGCT
CCTAGTCCTATATATCCATCCCGCTGCCCCCCTTCTCGTCGTCGTCTCACTCTCACCAGG
CAGCAGATCGAGCCCTGCCCTGCGCAGCGAGGGAAAGAGACACACACAGCACAGCGCCAC
CAGGCAAGTAGGAGTAAAAGGCAAAAGCACGGCACATTAAAAGGGGAGGCCGGACCGGAC
CGGACCGGAGCCAAGCAGCAGCCGCAGCCGCAGCCGCAGCAGAG----------------
---GAGAGAGAGGAGAGAGAGAGAGAGAGAGAGAGAGAGAGAGAGAGAGAGAGAGAGAGC
GGCATATATGGCGATGCCCTTTGCCTCCCTGTCGCCGGCAGCCGACCACCACCGCTCCTC
CCCCATCTTCCCCTTCTGCCGCTCCTCCCCTCTCTACTCGTAAGCCCGCCGGCCAGCTCC
CTCTTTTCTTTCTTTGTATCAACTTCTATCTGTAGCTCGAGGTGTTAGCTAATGCGGTGA
CCGGCTCCGGCGTGTTTGTGTGTGTGTGTGTGCAGGGCAGGGGAGGAGGCGGCGCAGCAG
CAGCAGCAGCAGCAGCACGCGATGAGCGGCGCGAGGTGGGCGGCGGCGAGGCCGGCGACC
TTCACGGCGGCGCAGTACGAGGAGCTGGAGCAGCAGGCGCTCATCTACAAGTACCTCGTC
GCCGGCGTGCCCGTCCCGCCGGATCTCCTCCTCCCCATCCGCCGGGGCTTCGACTCCCTC
GCCTCGCGCTTCTACCACCACCACGCCCGTACGTGCCCCCCCATAGATTCCTCCTCCTCC
---TACCACCTTCTATCTACACGCTTTTGCATTCCCCCGTGCGATTTGCTCGGCTTGTTT
ATTGGGATCGAGAGATTTCAGGTGTACTCGACCTCCTAGCTCGTCTCTTTGTTAATTGCT
CCGGTCATTTGTTAATCCTGCCCCGGATTTGGTCGCGCAAAGGTCTCATTATTCTAATCC
AAGAAGCCCCGTGCCCTGTTCAAGATTTGCTCCTACCACCTACTCCTACTACCATCTAGC
ATCTCCTGTCTTCTTGGTGGGTCTTTTAATTTATTTGGATTCAAGAAGCCTCATCCTCAT
GTGGGTTTGATTTGATTAGATGGCACTAGGCTTGCTTGGCCCAGGCTAAGAACGAAGCGA
AAAGTAGAGGAGGTGGGTTGGGTTAGTAGTTTATTGGTGCTTCCTTGTCATGGGGGTTAT
TCCTGTCTGGTTGTTGGGAGCCTTACCCACGCATTCACTCGCTCACTGCCGTGGCTGGTC
CTGCCACGGGCGATTTCAGCGATCCACCCTCACATGGACTCCCGAGAAAAAAGATCAATA
ATCAAGCGCTGCACTGTAGATCGCGCGCACTTCCTCCTTTCCCCGGAAATAATTTCACAT
ATACCTCGTTCCTTCCGGCGGGGTAAATGAATGATTGGTTGGATGGACAGATAGATCCAG
GACGGCCGACCGCGACGGCTCTCGTGCTGCACGCCGTCTCCGTCCGGCCGGCGGCGCGAT
TTGATCTTGCGTCCGGATGAGCACCGACACAGACGTACGTGCAGATGTATGGAGCATCGT
CACATCATTGTTGACCTGGGTTTTCTTAATTTGCTTGCAGTTGGGTACGGGTCCTACTTC
GGGAAGAAGCTGGATCCGGAGCCGGGGCGGTGCCGGCGGACGGACGGCAAGAAGTGGCGG
TGCTCCAAGGAGGCCGCCCAGGACTCCAAGTACTGCGAGCGCCACATGCACCGCGGCCGC
AACCGTTCAAGAAAGCCTGTGGAAACGCATCTCGTCTCCCACTCCCAGCAGCTGCAGCAG
CAGGCCCCCGCCGCCGCGTTCCACGGCCACTCGCCGTACCCGGCGATCGCCACTGGCGCC
GGCGCGCCCGGCTCCTTCGCCCTGGGGTCTACTGCTCAGCTGCACATGGATAATGCTGCT
GCGCCTTACGCGACCGCTGGCGCCGCCGGGAACAAAGATTTCAGGTGATCTCCATTAACC
TTCTCTGCATGCTCTGCCGTCGTGCTGATCACCTGCCGTTTTTATCTTCTGCATGCTCTG
CTGCCGTGCCGATTAGTTTTTCTTTACCTAGTGGTTGGTGTCAGGGCCGATAACATGTGA
TGTTCCCATTTTTGTGCTTGATTGCATCAGTAGACAGGCAGAGCCTGTGTTGATCAGACT
AGCACTAGTGCTCTTCTGACACCGTTAGTAGCATGATCTGTGCTTGCTTAGGTAATTGCT
TTGCAGTATCTGGCCATGCTTTGTGGGGCAGATTTTAGCCTGAGAAGATTGCGAAACAGA
GTGGTGCTCTGCTCTGATGCAAGTTCAGAGCAGAGCGTTCTTCTAAACTAGATTCACACG
CATACTCTGCGTGCAACAGATGAAACTGTATCTGCGTTTTATGTTCAGACCTAGCCCCTG
CTGCTTGCTGCTTATCTTTTATTCTGCTGACCCATGTTTGTTTTCCATGTTTGGGGCTGG
GCTAGAAAATAATGTCAGTTCTGCTGCAGCAAAACTTACCAGTTCCTGCCTTTCCCTACA
CCTGAAACCATCTGAAAAGGCTAGCATGATTATGGAAGCCCATGACCTTTTGCCCATCCA
TCCATCCATCCTCGAGCTTTTATTTCTGGGGTTTGCTTCATCAGAACTTTGTGATGAGTT
ACCAGCAGTGTCCCTTTACCGAAGCCCTGTCATTGTAGTAGTAGGGTTACCTACCTGCGG
GGCAGCCAACACATGCATGATGCTGCGTTGCTGCCAATCATGTTTGCTTAGATGTCTGGC
TTCCTACTTTTGTTTTTCTCCTGTCAGGAGCTCCTGCTTTAAAAATGTGCAGCAACAATT
GCTCGTATAGTAGCATGTCCCTTTTGTTTTGTCTAGTAGCCAAGAAATGGGTTCCACGTT
TAGAGATAACGTGAAGCCTACTGTATACATATCCTAGATCATTGCTGTCCAATAAGTTTC
AGCAATAGAACTTCAGTACAGTGAGGAGATGTTTGCATTTGTTATTAATCACTATGCTGC
AAATCTGACTCGTGCAATTCAGGTATTCTGCCTATGGGTTTAGGACTTCGGCGATGGAGG
ACCACAACCAGTTCATCAGTGCGGCCATGGACACCGCCATGGACAACTACTCATGGCGCC
TGCTGCCGGCCCAGAACTCGTCCTTCTCACTCTCGAGCTACCCCATGCTGAGCACCCTGA
GCGACCTGGACCAGAGCGCGATCTGCTCGCTGGCCAAGACGGAGAGGGAGCCGCTGTCCT
TCTTCGGCGTGGGCGGCGGCTTCGACGACGACGAGTCGGCGGTGAAGCAGGAGAACCAGA
CGCTGCGGCCCTTCTTCGACGAGTGGCCCAAGGACAGGGACTCGTGGCCGGAGCTGCAGG
ACCATGACTCCAACCACAACAATGAGGCCTTCTCGGCCACCAAGCTGTCCATCTCCATCC
CGGTGACCAGCTCCGATTTCTCCACCACCGCCGGCTCCCGCTCGCCCCACGGTATATACT
CCCGGTGAAGGTGAACGGCGTTGGCCGGCCTGATCTCTGCTGATTTGCCGAAGCTCTCTG
GTAGTCTGGTCCACGACGGACGTCCTCAAATCATCACAGATGAGTGAACCGAACCGACGA
CCCGGTCGAATGTGTCTGTGAGCTGACCGCCGCTTTGTTTGCTTGCTTGCTCATTTTGTA
TGGATGCTGCCTTAACTATCATCGTCGTGCAGCACGAACAAAACACTACTTCGTTAATTT
TCTTTCTTCAATTTCACAACGTTTTGCTTGATATCCTGGGTTTTGATTTGCCATGTGTCG
GCCGGAACTGTACGAAGTTATCTATAGCCTCGATGGTCGTGCACGACATCGTTGACTTTT
CCCTCACACATGTTTTTGAAATAATCTTCAGTTTTGCTATATCTCAGGTGCGTGGAAATT
TTATTCGCAAAGTCACATATTCTAGTCCATCCCGATCTCGCAGGAGAAGATGGACCTCGC
CGGAGAAAACCATGGCCCCACCATCTATCTTAGTGGGAAGCCAGGGTCTCACTAGGGCGG
ATTCACTACCCCGTTATCTATCTTAGGGGTGGGGGTG
>b.5 Starshina (Triticum aestivum)
CTATATTTTCCGGATAGCGGTTAAAGTGCATCTGGAGTTCCCATCCTCCATATTCGGCGA
TGCTCTTTGGTCGCACACCAAGAGGTGTCGCGAGACGGGGGACGAGCTCCTTGCCGAGCA
GCGCGTAGGGGTGGCCGGAGAAGAAGGCGTCGACGAGCGTCTCGCCGCCGCCAAGGAAGA
GCATGCGTACGCCAATGCTCTCCGGAGGTCGGCGGAGGAGCTCTACCTCAGCGGCAAGCC
ATGAGCCGCCCACCCCTAGGTTTAGATTAGTTTGATCTATGTTTTTATGTTTAAATGTAC
GATGAACTCCCGTGGTGAACTTTTGTGGCACGAACATCGTTTTAAATTTACAGTGTCGTT
TTTTAGCTGATCTATTCTGTCGTGTTGTGCGATCACTGCACGGGTCGAGCCACACAACAC
TAGTATCCATCGTTTACGGCTAGGACTACTAGGGTCTCTAATCACATTTGCTTCCCTAGT
TTTCGTCTCTCTCGATGTCAGTGTCTGCCCAGTAGAGTGCTTTCGTTGTTGGTGTTCTTT
CCGATCTCAAAGCATTTCACTACTCCATCGAAGATTCGCTCTGCCCCTACCGTACTTCAG
CTTGGTGGTTTCCATCGCGTGTCCAGGTTTGACAGTGCAAATTCGTTTTAGAGGATCCCT
CAAACGAACTTGACGGTACAGATTTTTAGCTAGAGTTGCTCTAAGCTGGAACCCTGCCGT
GTCGGCCTCACCCCCACACGGCGCTGCCGCTGCTGCGCCTATCACCACTTCACCAGGGCT
CCTAGTCCTATATATCCATCCCGCTGCCCCCCTTCTCGTCGTCGTCTCACTCTCACCAGG
CAGCAGATCGAGCCCTGCCCTGCGCAGCGAGGGAAAGAGACACACACAGCACAGCGCCAC
CAGGCAAGTAGGAGTAAAAGGCAAAAGCACGGCACATTAAAAGGGGAGGCCGGACCGGAC
CGGACCGGAGCCAAGCAGCAGCCGCAGCCGCAGCCGCAGCAGAG-------------GAG
AGAGAGAGAGAGGAGAGAGAGAGAGAGAGAGAGAGAGAGAGAGAGAGAGAGAGAGAGAGC
GGCATATATGGCGATGCCCTTTGCCTCCCTGTCGCCGGCAGCCGACCACCACCGCTCCTC
CCCCATCTTCCCCTTCTGCCGCTCCTCCCCTCTCTACTCGTAAGCCCGCCGGCCAGCTCC
CTCTTTTCTTTCTTTGTATCAACTTCTATCTGTAGCTCGAGGTGTTAGCTAATGCGGTGA
CCGGCTCCGGCGTGTTTGTGTGTGTGTGTGTGCAGGGCAGGGGAGGAGGCGGCGCAGCAG
CAGCAGCAGCAGCAGCACGCGATGAGCGGCGCGAGGTGGGCGGCGGCGAGGCCGGCGACC
TTCACGGCGGCGCAGTACGAGGAGCTGGAGCAGCAGGCGCTCATCTACAAGTACCTCGTC
GCCGGCGTGCCCGTCCCGCCGGATCTCCTCCTCCCCATCCGCCGGGGCTTCGACTCCCTC
GCCTCGCGCTTCTACCACCACCACGCCCGTACGTGCCCCCCCATAGATTCCTCCTCCTCC
---TACCACCTTCTATCTACACGCTTTTGCATTCCCCCGTGCGATTTGCTCGGCTTGTTT
ATTGGGATCGAGAGATTTCAGGTGTACTCGACCTCCTAGCTCGTCTCTTTGTTAATTGCT
CCGGTCATTTGTTAATCCTGCCCCGGATTTGGTCGCGCAAAGGTCTCATTATTCTAATCC
AAGAAGCCCCGTGCCCTGTTCAAGATTTGCTCCTACCACCTACTCCTACTACCATCTAGC
ATCTCCTGTCTTCTTGGTGGGTCTTTTAATTTATTTGGATTCAAGAAGCCTCATCCTCAT
GTGGGTTTGATTTGATTAGATGGCACTAGGCTTGCTTGGCCCAGGCTAAGAACGAAGCGA
AAAGTAGAGGAGGTGGGTTGGGTTAGTAGTTTATTGGTGCTTCCTTGTCATGGGGGTTAT
TCCTGTCTGGTTGTTGGGAGCCTTACCCACGCATTCACTCGCTCACTGCCGTGGCTGGTC
CTGCCACGGGCGATTTCAGCGATCCACCCTCACATGGACTCCCGAGAAAAAAGATCAATA
ATCAAGCGCTGCACTGTAGATCGCGCGCACTTCCTCCTTTCCCCGGAAATAATTTCACAT
ATACCTCGTTCCTTCCGGCGGGGTAAATGAATGATTGGTTGGATGGACAGATAGATCCAG
GACGGCCGACCGCGACGGCTCTCGTGCTGCACGCCGTCTCCGTCCGGCCGGCGGCGCGAT
TTGATCTTGCGTCCGGATGAGCACCGACACAGACGTACGTGCAGATGTATGGAGCATCGT
CACATCATTGTTGACCTGGGTTTTCTTAATTTGCTTGCAGTTGGGTACGGGTCCTACTTC
GGGAAGAAGCTGGATCCGGAGCCGGGGCGGTGCCGGCGGACGGACGGCAAGAAGTGGCGG
TGCTCCAAGGAGGCCGCCCAGGACTCCAAGTACTGCGAGCGCCACATGCACCGCGGCCGC
AACCGTTCAAGAAAGCCTGTGGAAACGCATCTCGTCTCCCACTCCCAGCAGCTGCAGCAG
CAGGCCCCCGCCGCCGCGTTCCACGGCCACTCGCCGTACCCGGCGATCGCCACTGGCGCC
GGCGCGCCCGGCTCCTTCGCCCTGGGGTCTACTGCTCAGCTGCACATGGATAATGCTGCT
GCGCCTTACGCGACCGCTGGCGCCGCCGGGAACAAAGATTTCAGGTGATCTCCATTAACC
TTCTCTGCATGCTCTGCCGTCGTGCTGATCACCTGCCGTTTTTATCTTCTGCATGCTCTG
CTGCCGTGCCGATTAGTTTTTCTTTACCTAGTGGTTGGTGTCAGGGCCGATAACATGTGA
TGTTCCCATTTTTGTGCTTGATTGCATCAGTAGACAGGCAGAGCCTGTGTTGATCAGACT
AGCACTAGTGCTCTTCTGACACCGTTAGTAGCATGATCTGTGCTTGCTTAGGTAATTGCT
TTGCAGTATCTGGCCATGCTTTGTGGGGCAGATTTTAGCCTGAGAAGATTGCGAAACAGA
GTGGTGCTCTGCTCTGATGCAAGTTCAGAGCAGAGCGTTCTTCTAAACTAGATTCACACG
CATACTCTGCGTGCAACAGATGAAACTGTATCTGCGTTTTATGTTCAGACCTAGCCCCTG
CTGCTTGCTGCTTATCTTTTATTCTGCTGACCCATGTTTGTTTTCCATGTTTGGGGCTGG
GCTAGAAAATAATGTCAGTTCTGCTGCAGCAAAACTTACCAGTTCCTGCCTTTCCCTACA
CCTGAAACCATCTGAAAAGGCTAGCATGATTATGGAAGCCCATGACCTTTTGCCCATCCA
TCCATCCATCCTCGAGCTTTTATTTCTGGGGTTTGCTTCATCAGAACTTTGTGATGAGTT
ACCAGCAGTGTCCCTTTACCGAAGCCCTGTCATTGTAGTAGTAGGGTTACCTACCTGCGG
GGCAGCCAACACATGCATGATGCTGCGTTGCTGCCAATCATGTTTGCTTAGATGTCTGGC
TTCCTACTTTTGTTTTTCTCCTGTCAGGAGCTCCTGCTTTAAAAATGTGCAGCAACAATT
GCTCGTATAGTAGCATGTCCCTTTTGTTTTGTCTAGTAGCCAAGAAATGGGTTCCACGTT
TAGAGATAACGTGAAGCCTACTGTATACATATCCTAGATCATTGCTGTCCAATAAGTTTC
AGCAATAGAACTTCAGTACAGTGAGGAGATGTTTGCATTTGTTATTAATCACTATGCTGC
AAATCTGACTCGTGCAATTCAGGTATTCTGCCTATGGGTTTAGGACTTCGGCGATGGAGG
ACCACAACCAGTTCATCAGTGCGGCCATGGACACCGCCATGGACAACTACTCATGGCGCC
TGCTGCCGGCCCAGAACTCGTCCTTCTCACTCTCGAGCTACCCCATGCTGAGCACCCTGA
GCGACCTGGACCAGAGCGCGATCTGCTCGCTGGCCAAGACGGAGAGGGAGCCGCTGTCCT
TCTTCGGCGTGGGCGGCGGCTTCGACGACGACGAGTCGGCGGTGAAGCAGGAGAACCAGA
CGCTGCGGCCCTTCTTCGACGAGTGGCCCAAGGACAGGGACTCGTGGCCGGAGCTGCAGG
ACCATGACTCCAACCACAACAATGAGGCCTTCTCGGCCACCAAGCTGTCCATCTCCATCC
CGGTGACCAGCTCCGATTTCTCCACCACCGCCGGCTCCCGCTCGCCCCACGGTATATACT
CCCGGTGAAGGTGAACGGCGTTGGCCGGCCTGATCTCTGCTGATTTGCCGAAGCTCTCTG
GTAGTCTGGTCCACGACGGACGTCCTCAAATCATCACAGATGAGTGAACCGAACCGACGA
CCCGGTCGAATGTGTCTGTGAGCTGACCGCCGCTTTGTTTGCTTGCTTGCTCATTTTGTA
TGGATGCTGCCTTAACTATCATCGTCGTGCAGCACGAACAAAACACTACTTCGTTAATTT
TCTTTCTTCAATTTCACAACGTTTTGCTTGATATCCTGGGTTTTGATTTGCCATGTGTCG
GCCGGAACTGTACGAAGTTATCTATAGCCTCGATGGTCGTGCACGACATCGTTGACTTTT
CCCTCACACATGTTTTTGAAATAATCTTCAGTTTTGCTATATCTCAGGTGCGTGGAAATT
TTATTCGCAAAGTCACATATTCTAGTCCATCCCGATCTCGCAGGAGAAGATGGACCTCGC
CGGAGAAAACCATGGCCCCACCATCTATCTTAGTGGGAAGCCAGGGTCTCACTAGGGCGG
ATTCACTACCCCGTTATCTATCTTAGGGGTGGGGGTG
>a.6 Velena (Triticum aestivum)
CTATATTTTCCGGATAGCGGTTAAAGTGCATCTGGAGTTCCCATCCTCCATATTCGGCGA
TGCTCTTTGGTCGCACACCAAGAGGTGTCGCGAGACGGGGGACGAGCTCCTTGCCGAGCA
GCGCGTAGGGGTGGCCGGAGAAGAAGGCGTCGACGAGCGTCTCGCCGCCGCCAAGGAAGA
GCATGCGTACGCCAATGCTCTCCGGAGGTCGGCGGAGGAGCTCTACCTCAGCGGCAAGCC
ATGAGCCGCCCACCCCTAGTTTTAGATTAGTTTGATCTATGTTTTTATGTTTAAATGTAC
GATGAACTCCCGTGGTGAACTTTTGTGGCACGAACATCGTTTTAAATTTACAGTGTCGTT
TTTTAGCTGATCTATTCTGTCGTGTTGTGCGATCACTGCACGGGTCGAGCCACACAACAC
TAGTATCCATCGTTTACGGCTAGGACTACTAGGGTCTCTAATCACATTTGCTTCCCTAGT
TTTCGTCTCTCTCGATGTCAGTGTCTGCCCAGTAGAGTGCTTTCGTTGTTGGTGTTCTTT
CCGATCTCAAAGCATTTCACTACTCCATCGAAGATTCGCTCTGCCCCTACCGTACTTCAG
CTTGGTGGTTTCCATCGCGTGTCCAGGTTTGACAGTGCAAATTCGTTTTAGAGGATCCCT
CAAACGAACTTGACGGTACAGATTTTTAGCTAGAGTTGCTCTAAGCTGGAACCCTGCCGT
GTCGGCCTCACCCCCACACGGCGCTGCCGCTGCTGCGCCTATCACCACTTCACCAGGGCT
CCTAGTCCTATATATCCATCCCGCTGCCCCCCTTCTCGTCGTCGTCTCACTCTCACCAGG
CAGCAGATCGAGCCCTGCCCTGCGCAGCGAGGGAAAGAGACACACACAGCACAGCGCCAC
CAGGCAAGTAGGAGTAAAAGGCAAAAGCACGGCACATTAAAAGGGGAGGCCGGACCGGAC
CGGACCGGAGCCAAGCAGCAGCCGCAGCCGCAGCCGCAGCAGAG----------------
--GAGAGAGAGAGAGAGAGAGAGAGAGAGAGAGAGAGAGAGAGAGAGAGAGAGAGAGAGC
GGCATATATGGCGATGCCCTTTGCCTCCCTGTCGCCGGCAGCCGACCACCACCGCTCCTC
CCCCATCTTCCCCTTCTGCCGCTCCTCCCCTCTCTACTCGTAAGCCCGCCGGCCAGCTCC
CTCTTTTCTTTCTTTGTATCAACTTCTATCTGTAGCTCGAGGTGTTAGCTAATGCGGTGA
CCGGCTCCGGCGTGTTTGTGTGTGTGTGTGTGCAGGGCAGGGGAGGAGGCGGCGCAGCAG
CAGCAGCAGCAGCAGCACGCGATGAGCGGCGCGAGGTGGGCGGCGGCGAGGCCGGCGACC
TTCACGGCGGCGCAGTACGAGGAGCTGGAGCAGCAGGCGCTCATCTACAAGTACCTCGTC
GCCGGCGTGCCCGTCCCGCCGGATCTCCTCCTCCCCATCCGCCGGGGCTTCGACTCCCTC
GCCTCGCGCTTCTACCACCACCACGCCCGTACGTGCCCCCCCATAGATTCCTCCTCCTCC
---TACCACCTTCTATCTACACGCTTTTGCATTCCCCCGTGCGATTTGCTCGGCTTGTTT
ATTGGGATCGAGAGATTTCAGGTGTACTCGACCTCCTAGCTCGTCTCTTTGTTAATTGCT
CCGGTCATTTGTTAATCCTGCCCCGGATTTGGTCGCGCAAAGGTCTCATTATTCTAATCC
AAGAAGCCCCGTGCCCTGTTCAAGATTTGCTCCTACCACCTACTCCTACTACCATCTAGC
ATCTCCTGTCTTCTTGGTGGGTCTTTTAATTTATTTGGATTCAAGAAGCCTCATCCTCAT
GTGGGTTTGATTTGATTAGATGGCACTAGGCTTGCTTGGCCCAGGCTAAGAACGAAGCGA
AAAGTAGAGGAGGTGGGTTGGGTTAGTAGTTTATTGGTGCTTCCTTGTCATGGGGGTTAT
TCCTGTCTGGTTGTTGGGAGCCTTACCCACGCATTCACTCGCTCACTGCCGTGGCTGGTC
CTGCCACGGGCGATTTCAGCGATCCACCCTCACATGGACTCCCGAGAAAAAAGATCAATA
ATCAAGCGCTGCACTGTAGATCGCGCGCACTTCCTCCTTTCCCCGGAAATAATTTCACAT
ATACCTCGTTCCTTCCGGCGGGGTAAATGAATGATTGGTTGGATGGACAGATAGATCCAG
GACGGCCGACCGCGACGGCTCTCGTGCTGCACGCCGTCTCCGTCCGGCCGGCGGCGCGAT
TTGATCTTGCGTCCGGATGAGCACCGACACAGACGTACGTGCAGATGTATGGAGCATCGT
CACATCATTGTTGACCTGGGTTTTCTTAATTTGCTTGCAGTTGGGTACGGGTCCTACTTC
GGGAAGAAGCTGGATCCGGAGCCGGGGCGGTGCCGGCGGACGGACGGCAAGAAGTGGCGG
TGCTCCAAGGAGGCCGCCCAGGACTCCAAGTACTGCGAGCGCCACATGCACCGCGGCCGC
AACCGTTCAAGAAAGCCTGTGGAAACGCAGCTCGTCTCCCACTCCCAGCAGCTGCAGCAG
CAGGCCCCCGCCGCCGCGTTCCACGGCCACTCGCCGTACCCGGCGATCGCCACTGGCGCC
GGCGCGCCCGGCTCCTTCGCCCTGGGGTCTACTGCTCAGCTGCACATGGATAATGCTGCT
GCGCCTTACGCGACCGCTGGCGCCGCCGGGAACAAAGATTTCAGGTGATCTCCATTAACC
TTCTCTGCATGCTCTGCCGTCGTGCTGATCACCTGCCGTTTTTATCTTCTGCATGCTCTG
CTGCCGTGCCGATTAGTTTTTCTTTACCTAGTGGTTGGTGTCAGGGCCGATAACATGTGA
TGTTCCCATTTTTGTGCTTGATTGCATCAGTAGACAGGCAGAGCCTGTGTTGATCAGACT
AGCACTAGTGCTCTTCTGACACCGTTAGTAGCATGATCTGTGCTTGCTTAGGTAATTGCT
TTGCAGTATCTGGCCATGCTTTGTGGGGCAGATTTTAGCCTGAGAAGATTGCGAAACAGA
GTGGTGCTCTGCTCTGATGCAAGTTCAGAGCAGAGCGTTCTTCTAAACTAGATTCACACG
CATACTCTGCGTGCAACAGATGAAACTGTATCTGCGTTTTATGTTCAGACCTAGCCCCTG
CTGCTTGCTGCTTATCTTTTATTCTGCTGACCCATGTTTGTTTTCCATGTTTGGGGCTGG
GCTAGAAAATAATGTCAGTTCTGCTGCAGCAAAACTTACCAGTTCCTGCCTTTCCCTACA
CCTGAAACCATCTGAAAAGGCTAGCATGATTATGGAAGCCCATGACCTTTTGCCCATCCA
TCCATCCATCCTCGAGCTTTTATTTCTGGGGTTTGCTTCATCAGAACTTTGTGATGAGTT
ACCAGCAGTGTCCCTTTACCGAAGCCCTGTCATTGTAGTAGTAGGGTTACCTACCTGCGG
GGCAGCCAACACATGCATGATGCTGCGTTGCTGCCAATCATGTTTGCTTAGATGTCTGGC
TTCCTACTTTTGTTTTTCTCCTGTCAGGAGCTCCTGCTTTAAAAATGTGCAGCAACAATT
GCTCGTATAGTAGCATGTCCCTTTTGTTTTGTCTAGTAGCCAAGAAATGGGTTCCACGTT
TAGAGATAACGTGAAGCCTACTGTATACATATCCTAGATCATTGCTGTCCAATAAGTTTC
AGCAATAGAACTTCAGTACAGTGAGGAGATGTTTGCATTTGTTATTAATCACTATGCTGC
AAATCTGACTCGTGCAATTCAGGTATTCTGCCTATGGGTTTAGGACTTCGGCGATGGAGG
ACCACAACCAGTTCATCAGTGCGGCCATGGACACCGCCATGGACAACTACTCATGGCGCC
TGCTGCCGGCCCAGAACTCGTCCTTCTCACTCTCGAGCTACCCCATGCTGAGCACCCTGA
GCGACCTGGACCAGAGCGCGATCTGCTCGCTGGCCAAGACGGAGAGGGAGCCGCTGTCCT
TCTTCGGCGTGGGCGGCGGCTTCGACGACGACGAGTCGGCGGTGAAGCAGGAGAACCAGA
CGCTGCGGCCCTTCTTCGACGAGTGGCCCAAGGACAGGGACTCGTGGCCGGAGCTGCAGG
ACCATGACTCCAACCACAACAATGAGGCCTTCTCGGCCACCAAGCTGTCCATCTCCATCC
CGGTGACCAGCTCCGATTTCTCCACCACCGCCGGCTCCCGCTCGCCCCACGGTATATACT
CCCGGTGAAGGTGAACGGCGTTGGCCGGCCTGATCTCTGCTGATTTGCCGAAGCTCTCTG
GTAGTCTGGTCCACGACGGACGTCCTCAAATCATCACAGATGAGTGAACCGAACCGACGA
CCCGGTCGAATGTGTCTGTGAGCTGACCGCCGCTTTGTTTGCTTGCTTGCTCATTTTGTA
TGGATGCTGCCTTAACTATCATCGTCGTGCAGCACGAACAAAACACTACTTCGTTAATTT
TCTTTCTTCAATTTCACAACGTTTTGCTTGATATCCTGGGTTTTGATTTGCCATGTGTCG
GCCGGAACTGTACGAAGTTATCTATAGCCTCGATGGTCGTGCACGACATCGTTGACTTTT
CCCTCACACATGTTTTTGAAATAATCTTCAGTTTTGCTATATCTCAGGTGCGTGGAAATT
TTATTCGCAAAGTCACATATTCTAGTCCATCCCGATCTCGCAGGAGAAGATGGACCTCGC
CGGAGAAAACCATGGCCCCACCATCTATCTTAGTGGGAAGCCAGGGTCTCACTAGGGCGG
ATTCACTACCCCGTTATCTATCTTAGGGGTGGGGGTG
>a.13 Paragon (Triticum aestivum)
CTATATTTTCCGGATAGCGGTTAAAGTGCATCTGGAGTTCCCATCCTCCATATTCGGCGA
TGCTCTTTGGTCGCACACCAAGAGGTGTCGCGAGACGGGGGACGAGCTCCTTGCCGAGCA
GCGCGTAGGGGTGGCCGGAGAAGAAGGCGTCGACGAGCGTCTCGCCGCCGCCAAGGAAGA
GCATGCGTACGCCAATGCTCTCCGGAGGTCGGCGGAGGAGCTCTACCTCAGCGGCAAGCC
ATGAGCCGCCCACCCCTAGTTTTAGATTAGTTTGATCTATGTTTTTATGTTTAAATGTAC
GATGAACTCCCGTGGTGAACTTTTGTGGCACGAACATCGTTTTAAATTTACAGTGTCGTT
TTTTAGCTGATCTATTCTGTCGTGTTGTGCGATCACTGCACGGGTCGAGCCACACAACAC
TAGTATCCATCGTTTACGGCTAGGACTACTAGGGTCTCTAATCACATTTGCTTCCCTAGT
TTTCGTCTCTCTCGATGTCAGTGTCTGCCCAGTAGAGTGCTTTCGTTGTTGGTGTTCTTT
CCGATCTCAAAGCATTTCACTACTCCATCGAAGATTCGCTCTGCCCCTACCGTACTTCAG
CTTGGTGGTTTCCATCGCGTGTCCAGGTTTGACAGTGCAAATTCGTTTTAGAGGATCCCT
CAAACGAACTTGACGGTACAGATTTTTAGCTAGAGTTGCTCTAAGCTGGAACCCTGCCGT
GTCGGCCTCACCCCCACACGGCGCTGCCGCTGCTGCGCCTATCACCACTTCACCAGGGCT
CCTAGTCCTATATATCCATCCCGCTGCCCCCCTTCTCGTCGTCGTCTCACTCTCACCAGG
CAGCAGATCGAGCCCTGCCCTGCGCAGCGAGGGAAAGAGACACACACAGCACAGCGCCAC
CAGGCAAGTAGGAGTAAAAGGCAAAAGCACGGCACATTAAAAGGGGAGGCCGGACCGGAC
CGGACCGGAGCCAAGCAGCAGCCGCAGCCGCAGCCGCAGCAGAG----------------
----GAGAGAGAGAGAGAGAGAGAGAGAGAGAGAGAGAGAGAGAGAGAGAGAGAGAGAGC
GGCATATATGGCGATGCCCTTTGCCTCCCTGTCGCCGGCAGCCGACCACCACCGCTCCTC
CCCCATCTTCCCCTTCTGCCGCTCCTCCCCTCTCTACTCGTAAGCCCGCCGGCCAGCTCC
CTCTTTTCTTTCTTTGTATCAACTTCTATCTGTAGCTCGAGGTGTTAGCTAATGCGGTGA
CCGGCTCCGGCGTGTTTGTGTGTGTGTGTGTGCAGGGCAGGGGAGGAGGCGGCGCAGCAG
CAGCAGCAGCAGCAGCACGCGATGAGCGGCGCGAGGTGGGCGGCGGCGAGGCCGGCGACC
TTCACGGCGGCGCAGTACGAGGAGCTGGAGCAGCAGGCGCTCATCTACAAGTACCTCGTC
GCCGGCGTGCCCGTCCCGCCGGATCTCCTCCTCCCCATCCGCCGGGGCTTCGACTCCCTC
GCCTCGCGCTTCTACCACCACCACGCCCGTACGTGCCCCCCCATAGATTCCTCCTCCTCC
---TACCACCTTCTATCTACACGCTTTTGCATTCCCCCGTGCGATTTGCTCGGCTTGTTT
ATTGGGATCGAGAGATTTCAGGTGTACTCGACCTCCTAGCTCGTCTCTTTGTTAATTGCT
CCGGTCATTTGTTAATCCTGCCCCGGATTTGGTCGCGCAAAGGTCTCATTATTCTAATCC
AAGAAGCCCCGTGCCCTGTTCAAGATTTGCTCCTACCACCTACTCCTACTACCATCTAGC
ATCTCCTGTCTTCTTGGTGGGTCTTTTAATTTATTTGGATTCAAGAAGCCTCATCCTCAT
GTGGGTTTGATTTGATTAGATGGCACTAGGCTTGCTTGGCCCAGGCTAAGAACGAAGCGA
AAAGTAGAGGAGGTGGGTTGGGTTAGTAGTTTATTGGTGCTTCCTTGTCATGGGGGTTAT
TCCTGTCTGGTTGTTGGGAGCCTTACCCACGCATTCACTCGCTCACTGCCGTGGCTGGTC
CTGCCACGGGCGATTTCAGCGATCCACCCTCACATGGACTCCCGAGAAAAAAGATCAATA
ATCAAGCGCTGCACTGTAGATCGCGCGCACTTCCTCCTTTCCCCGGAAATAATTTCACAT
ATACCTCGTTCCTTCCGGCGGGGTAAATGAATGATTGGTTGGATGGACAGATAGATCCAG
GACGGCCGACCGCGACGGCTCTCGTGCTGCACGCCGTCTCCGTCCGGCCGGCGGCGCGAT
TTGATCTTGCGTCCGGATGAGCACCGACACAGACGTACGTGCAGATGTATGGAGCATCGT
CACATCATTGTTGACCTGGGTTTTCTTAATTTGCTTGCAGTTGGGTACGGGTCCTACTTC
GGGAAGAAGCTGGATCCGGAGCCGGGGCGGTGCCGGCGGACGGACGGCAAGAAGTGGCGG
TGCTCCAAGGAGGCCGCCCAGGACTCCAAGTACTGCGAGCGCCACATGCACCGCGGCCGC
AACCGTTCAAGAAAGCCTGTGGAAACGCAGCTCGTCTCCCACTCCCAGCAGCTGCAGCAG
CAGGCCCCCGCCGCCGCGTTCCACGGCCACTCGCCGTACCCGGCGATCGCCACTGGCGCC
GGCGCGCCCGGCTCCTTCGCCCTGGGGTCTACTGCTCAGCTGCACATGGATAATGCTGCT
GCGCCTTACGCGACCGCTGGCGCCGCCGGGAACAAAGATTTCAGGTGATCTCCATTAACC
TTCTCTGCATGCTCTGCCGTCGTGCTGATCACCTGCCGTTTTTATCTTCTGCATGCTCTG
CTGCCGTGCCGATTAGTTTTTCTTTACCTAGTGGTTGGTGTCAGGGCCGATAACATGTGA
TGTTCCCATTTTTGTGCTTGATTGCATCAGTAGACAGGCAGAGCCTGTGTTGATCAGACT
AGCACTAGTGCTCTTCTGACACCGTTAGTAGCATGATCTGTGCTTGCTTAGGTAATTGCT
TTGCAGTATCTGGCCATGCTTTGTGGGGCAGATTTTAGCCTGAGAAGATTGCGAAACAGA
GTGGTGCTCTGCTCTGATGCAAGTTCAGAGCAGAGCGTTCTTCTAAACTAGATTCACACG
CATACTCTGCGTGCAACAGATGAAACTGTATCTGCGTTTTATGTTCAGACCTAGCCCCTG
CTGCTTGCTGCTTATCTTTTATTCTGCTGACCCATGTTTGTTTTCCATGTTTGGGGCTGG
GCTAGAAAATAATGTCAGTTCTGCTGCAGCAAAACTTACCAGTTCCTGCCTTTCCCTACA
CCTGAAACCATCTGAAAAGGCTAGCATGATTATGGAAGCCCATGACCTTTTGCCCATCCA
TCCATCCATCCTCGAGCTTTTATTTCTGGGGTTTGCTTCATCAGAACTTTGTGATGAGTT
ACCAGCAGTGTCCCTTTACCGAAGCCCTGTCATTGTAGTAGTAGGGTTACCTACCTGCGG
GGCAGCCAACACATGCATGATGCTGCGTTGCTGCCAATCATGTTTGCTTAGATGTCTGGC
TTCCTACTTTTGTTTTTCTCCTGTCAGGAGCTCCTGCTTTAAAAATGTGCAGCAACAATT
GCTCGTATAGTAGCATGTCCCTTTTGTTTTGTCTAGTAGCCAAGAAATGGGTTCCACGTT
TAGAGATAACGTGAAGCCTACTGTATACATATCCTAGATCATTGCTGTCCAATAAGTTTC
AGCAATAGAACTTCAGTACAGTGAGGAGATGTTTGCATTTGTTATTAATCACTATGCTGC
AAATCTGACTCGTGCAATTCAGGTATTCTGCCTATGGGTTTAGGACTTCGGCGATGGAGG
ACCACAACCAGTTCATCAGTGCGGCCATGGACACCGCCATGGACAACTACTCATGGCGCC
TGCTGCCGGCCCAGAACTCGTCCTTCTCACTCTCGAGCTACCCCATGCTGAGCACCCTGA
GCGACCTGGACCAGAGCGCGATCTGCTCGCTGGCCAAGACGGAGAGGGAGCCGCTGTCCT
TCTTCGGCGTGGGCGGCGGCTTCGACGACGACGAGTCGGCGGTGAAGCAGGAGAACCAGA
CGCTGCGGCCCTTCTTCGACGAGTGGCCCAAGGACAGGGACTCGTGGCCGGAGCTGCAGG
ACCATGACTCCAACCACAACAATGAGGCCTTCTCGGCCACCAAGCTGTCCATCTCCATCC
CGGTGACCAGCTCCGATTTCTCCACCACCGCCGGCTCCCGCTCGCCCCACGGTATATACT
CCCGGTGAAGGTGAACGGCGTTGGCCGGCCTGATCTCTGCTGATTTGCCGAAGCTCTCTG
GTAGTCTGGTCCACGACGGACGTCCTCAAATCATCACAGATGAGTGAACCGAACCGACGA
CCCGGTCGAATGTGTCTGTGAGCTGACCGCCGCTTTGTTTGCTTGCTTGCTCATTTTGTA
TGGATGCTGCCTTAACTATCATCGTCGTGCAGCACGAACAAAACACTACTTCGTTAATTT
TCTTTCTTCAATTTCACAACGTTTTGCTTGATATCCTGGGTTTTGATTTGCCATGTGTCG
GCCGGAACTGTACGAAGTTATCTATAGCCTCGATGGTCGTGCACGACATCGTTGACTTTT
CCCTCACACATGTTTTTGAAATAATCTTCAGTTTTGCTATATCTCAGGTGCGTGGAAATT
TTATTCGCAAAGTCACATATTCTAGTCCATCCCGATCTCGCAGGAGAAGATGGACCTCGC
CGGAGAAAACCATGGCCCCACCATCTATCTTAGTGGGAAGCCAGGGTCTCACTAGGGCGG
ATTCACTACCCCGTTATCTATCTTAGGGGTGGGGGTG
>a.4 Grom (Triticum aestivum)
CTATATTTTCCGGATAGCGGTTAAAGTGCATCTGGAGTTCCCATCCTCCATATTCGGCGA
TGCTCTTTGGTCGCACACCAAGAGGTGTCGCGAGACGGGGGACGAGCTCCTTGCCGAGCA
GCGCGTAGGGGTGGCCGGAGAAGAAGGCGTCGACGAGCGTCTCGCCGCCGCCAAGGAAGA
GCATGCGTACGCCAATGCTCTCCGGAGGTCGGCGGAGGAGCTCTACCTCAGCGGCAAGCC
ATGAGCCGCCCACCCCTAGGTTTAGATTAGTTTGATCTATGTTTTTATGTTTAAATGTAC
GATGAACTCCCGTGGTGAACTTTTGTGGCACGAACATCGTTTTAAATTTACAGTGTCGTT
TTTTAGCTGATCTATTCTGTCGTGTTGTGCGATCACTGCACGGGTCGAGCCACACAACAC
TAGTATCCATCGTTTACGGCTAGGACTACTAGGGTCTCTAATCACATTTGCTTCCCTAGT
TTTCGTCTCTCTCGATGTCAGTGTTTGCCCAGTAGAGTGCTTTCGTTGTTGGTGTTCTTT
CCGATCTCAAAGCATTTCACTACTCCATCGAAGATTCGCTCTGCCCCTACCGTACTTCAG
CTTGGTGGTTTCCATCGCGTGTCCAGGTTTGACAGTGCAAATTCGTTTTAGAGGATCCCT
CAAACGAACTTGACGGTACAGATTTTTAGCTAGAGTTGCTCTAAGCTGGAACCCTGCCGT
GTCGGCCTCACCCCCACACGGCGCTGCCGCTGCTGCGCCTATCACCACTTCACCAGGGCT
CCTAGTCCTATATATCCATCCCGCTGCCCCCCTTCTCGTCGTCGTCTCACTCTCACCAGG
CAGCAGATCGAGCCCTGCCCTGCGCAGCGAGGGAAAGAGACACACACAGCACAGCGCCAC
CAGGCAAGTAGGAGTAAAAGGCAAAAGCACGGCACATTAAAAGGGGAGGCCGGACCGGAC
CGGACCGGAGCCAAGCAGCAGCCGCAGCCGCAGCCGCAGCAGAG----------------
--GAGAGAGAGAGAGAGAGAGAGAGAGAGAGAGAGAGAGAGAGAGAGAGAGAGAGAGAGC
GGCATATATGGCGATGCCCTTTGCCTCCCTGTCGCCGGCAGCCGACCACCACCGCTCCTC
CCCCATCTTCCCCTTCTGCCGCTCCTCCCCTCTCTACTCGTAAGCCCGCCGGCCAGCTCC
CTCTTTTCTTTCTTTGTATCAACTTCTATCTGTAGCTCGAGGTGTTAGCTAATGCGGTGA
CCGGCTCCGGCGTGTTTGTGTGTGTGTGTGTGCAGGGCAGGGGAGGAGGCGGCGCAGCAG
CAGCAGCAGCAGCAGCACGCGATGAGCGGCGCGAGGTGGGCGGCGGCGAGGCCGGCGACC
TTCACGGCGGCGCAGTACGAGGAGCTGGAGCAGCAGGCGCTCATCTACAAGTACCTCGTC
GCCGGCGTGCCCGTCCCGCCGGATCTCCTCCTCCCCATCCGCCGGGGCTTCGACTCCCTC
GCCTCGCGCTTCTACCACCACCACGCCCGTACGTGCCCCCCCATAGATTCCTCCTCCTCC
---TACCACCTTCTATCTACACGCTTTTGCATTCCCCCGTGCGATTTGCTCGGCTTGTTT
ATTGGGATCGAGAGATTTCAGGTGTACTCGACCTCCTAGCTCGTCTCTTTGTTAATTGCT
CCGGTCATTTGTTAATCCTGCCCCGGATTTGGTCGCGCAAAGGTCTCATTATTCTAATCC
AAGAAGCCCCGTGCCCTGTTCAAGATTTGCTCCTACCACCTACTCCTACTACCATCTAGC
ATCTCCTGTCTTCTTGGTGGGTCTTTTAATTTATTTGGATTCAAGAAGCCTCATCCTCAT
GTGGGTTTGATTTGATTAGATGGCACTAGGCTTGCTTGGCCCAGGCTAAGAACGAAGCGA
AAAGTAGAGGAGGTGGGTTGGGTTAGTAGTTTATTGGTGCTTCCTTGTCATGGGGGTTAT
TCCTGTCTGGTTGTTGGGAGCCTTACCCACGCATTCACTCGCTCACTGCCGTGGCTGGTC
CTGCCACGGGCGATTTCAGCGATCCACCCTCACATGGACTCCCGAGAAAAAAGATCAATA
ATCAAGCGCTGCACTGTAGATCGCGCGCACTTCCTCCTTTCCCCGGAAATAATTTCACAT
ATACCTCGTTCCTTCCGGCGGGGTAAATGAATGATTGGTTGGATGGACAGATAGATCCAG
GACGGCCGACCGCGACGGCTCTCGTGCTGCACGCCGTCTCCGTCCGGCCGGCGGCGCGAT
TTGATCTTGCGTCCGGATGAGCACCGACACAGACGTACGTGCAGATGTATGGAGCATCGT
CACATCATTGTTGACCTGGGTTTTCTTAATTTGCTTGCAGTTGGGTACGGGTCCTACTTC
GGGAAGAAGCTGGATCCGGAGCCGGGGCGGTGCCGGCGGACGGACGGCAAGAAGTGGCGG
TGCTCCAAGGAGGCCGCCCAGGACTCCAAGTACTGCGAGCGCCACATGCACCGCGGCCGC
AACCGTTCAAGAAAGCCTGTGGAAACGCAGCTCGTCTCCCACTCCCAGCAGCTGCAGCAG
CAGGCCCCCGCCGCCGCGTTCCACGGCCACTCGCCGTACCCGGCGATCGCCACTGGCGCC
GGCGCGCCCGGCTCCTTCGCCCTGGGGTCTACTGCTCAGCTGCACATGGATAATGCTGCT
GCGCCTTACGCGACCGCTGGCGCCGCCGGGAACAAAGATTTCAGGTGATCTCCATTAACC
TTCTCTGCATGCTCTGCCGTCGTGCTGATCACCTGCCGTTTTTATCTTCTGCATGCTCTG
CTGCCGTGCCGATTAGTTTTTCTTTACCTAGTGGTTGGTGTCAGGGCCGATAACATGTGA
TGTTCCCATTTTTGTGCTTGATTGCATCAGTAGACAGGCAGAGCCTGTGTTGATCAGACT
AGCACTAGTGCTCTTCTGACACCGTTAGTAGCATGATCTGTGCTTGCTTAGGTAATTGCT
TTGCAGTATCTGGCCATGCTTTGTGGGGCAGATTTTAGCCTGAGAAGATTGCGAAACAGA
GTGGTGCTCTGCTCTGATGCAAGTTCAGAGCAGAGCGTTCTTCTAAACTAGATTCACACG
CATACTCTGCGTGCAACAGATGAAACTGTATCTGCGTTTTATGTTCAGACCTAGCCCCTG
CTGCTTGCTGCTTATCTTTTATTCTGCTGACCCATGTTTGTTTTCCATGTTTGGGGCTGG
GCTAGAAAATAATGTCAGTTCTGCTGCAGCAAAACTTACCAGTTCCTGCCTTTCCCTACA
CCTGAAACCATCTGAAAAGGCTAGCATGATTATGGAAGCCCATGACCTTTTGCCCATCCA
TCCATCCATCCTCGAGCTTTTATTTCTGGGGTTTGCTTCATCAGAACTTTGTGATGAGTT
ACCAGCAGTGTCCCTTTACCGAAGCCCTGTCATTGTAGTAGTAGGGTTACCTACCTGCGG
GGCAGCCAACACATGCATGATGCTGCGTTGCTGCCAATCATGTTTGCTTAGATGTCTGGC
TTCCTACTTTTGTTTTTCTCCTGTCAGGAGCTCCTGCTTTAAAAATGTGCAGCAACAATT
GCTCGTATAGTAGCATGTCCCTTTTGTTTTGTCTAGTAGCCAAGAAATGGGTTCCACGTT
TAGAGATAACGTGAAGCCTACTGTATACATATCCTAGATCATTGCTGTCCAATAAGTTTC
AGCAATAGAACTTCAGTACAGTGAGGAGATGTTTGCATTTGTTATTAATCACTATGCTGC
AAATCTGACTCGTGCAATTCAGGTATTCTGCCTATGGGTTTAGGACTTCGGCGATGGAGG
ACCACAACCAGTTCATCAGTGCGGCCATGGACACCGCCATGGACAACTACTCATGGCGCC
TGCTGCCGGCCCAGAACTCGTCCTTCTCACTCTCGAGCTACCCCATGCTGAGCACCCTGA
GCGACCTGGACCAGAGCGCGATCTGCTCGCTGGCCAAGACGGAGAGGGAGCCGCTGTCCT
TCTTCGGCGTGGGCGGCGGCTTCGACGACGACGAGTCGGCGGTGAAGCAGGAGAACCAGA
CGCTGCGGCCCTTCTTCGACGAGTGGCCCAAGGACAGGGACTCGTGGCCGGAGCTGCAGG
ACCATGACTCCAACCACAACAATGAGGCCTTCTCGGCCACCAAGCTGTCCATCTCCATCC
CGGTGACCAGCTCCGATTTCTCCACCACCGCCGGCTCCCGCTCGCCCCACGGTATATACT
CCCGGTGAAGGTGAACGGCGTTGGCCGGCCTGATCTCTGCTGATTTGCCGAAGCTCTCTG
GTAGTCTGGTCCACGACGGACGTCCTCAAATCATCACAGATGAGTGAACCGAACCGACGA
CCCGGTCGAATGTGTCTGTGAGCTGACCGCCGCTTTGTTTGCTTGCTTGCTCATTTTGTA
TGGATGCTGCCTTAACTATCATCGTCGTGCAGCACGAACAAAACACTACTTCGTTAATTT
TCTTTCTTCAATTTCACAACGTTTTGCTTGATATCCTGGGTTTTGATTTGCCATGTGTCG
GCCGGAACTGTACGAAGTTATCTATAGCCTCGATGGTCGTGCACGACATCGTTGACTTTT
CCCTCACACATGTTTTTGAAATAATCTTCAGTTTTGCTATATCTCAGGTGCGTGGAAATT
TTATTCGCAAAGTCACATATTCTAGTCCATCCCGATCTCGCAGGAGAAGATGGACCTCGC
CGGAGAAAACCATGGCCCCACCATCTATCTTAGTGGGAAGCCAGGGTCTCACTAGGGCGG
ATTCACTACCCCGTTATCTATCTTAGGGGTGGGGGTG
>a.10 CDC Landmark (Triticum aestivum)
CTATATTTTCCGGATAGCGGTTAAAGTGCATCTGGAGTTCCCATCCTCCATATTCGGCGA
TGCTCTTTGGTCGCACACCAAGAGGTGTCGCGAGACGGGGGACGAGCTCCTTGCCGAGCA
GCGCGTAGGGGTGGCCGGAGAAGAAGGCGTCGACGAGCGTCTCGCCGCCGCCAAGGAAGA
GCATGCGTACGCCAATGCTCTCCGGAGGTCGGCGGAGGAGCTCTACCTCAGCGGCAAGCC
ATGAGCCGCCCACCCCTAGGTTTAGATTAGTTTGATCTATGTTTTTATGTTTAAATGTAC
GATGAACTCCCGTGGTGAACTTTTGTGGCACGAACATCGTTTTAAATTTACAGTGTCGTT
TTTTAGCTGATCTATTCTGTCGTGTTGTGCGATCACTGCACGGGTCGAGCCACACAACAC
TAGTATCCATCGTTTACGGCTAGGACTACTAGGGTCTCTAATCACATTTGCTTCCCTAGT
TTTCGTCTCTCTCGATGTCAGTGTCTGCCCAGTAGAGTGCTTTCGTTGTTGGTGTTCTTT
CCGATCTCAAAGCATTTCACTACTCCATCGAAGATTCGCTCTGCCCCTACCGTACTTCAG
CTTGGTGGTTTCCATCGCGTGTCCAGGTTTGACAGTGCAAATTCGTTTTAGAGGATCCCT
CAAACGAACTTGACGGTACAGATTTTTAGCTAGAGTTGCTCTAAGCTGGAACCCTGCCGT
GTCGGCCTCACCCCCACACGGCGCTGCCGCTGCTGCGCCTATCACCACTTCACCAGGGCT
CCTAGTCCTATATATCCATCCCGCTGCCCCCCTTCTCGTCGTCGTCTCACTCTCACCAGG
CAGCAGATCGAGCCCTGCCCTGCGCAGCGAGGGAAAGAGACACACACAGCACAGCGCCAC
CAGGCAAGTAGGAGTAAAAGGCAAAAGCACGGCACATTAAAAGGGGAGGCCGGACCGGAC
CGGACCGGAGCCAAGCAGCAGCCGCAGCCGCAGCCGCAGCAGAG------GAGAGAGAGA
GAGAGAGAGAGAGAGAGAGAGAGAGAGAGAGAGAGAGAGAGAGAGAGAGAGAGAGAGAGC
GGCATATATGGCGATGCCCTTTGCCTCCCTGTCGCCGGCAGCCGACCACCACCGCTCCTC
CCCCATCTTCCCCTTCTGCCGCTCCTCCCCTCTCTACTCGTAAGCCCGCCGGCCAGCTCC
CTCTTTTCTTTCTTTGTATCAACTTCTATCTGTAGCTCGAGGTGTTAGCTAATGCGGTGA
CCGGCTCCGGCGTGTTTGTGTGTGTGTGTGTGCAGGGCAGGGGAGGAGGCGGCGCAGCAG
CAGCAGCAGCAGCAGCACGCGATGAGCGGCGCGAGGTGGGCGGCGGCGAGGCCGGCGACC
TTCACGGCGGCGCAGTACGAGGAGCTGGAGCAGCAGGCGCTCATCTACAAGTACCTCGTC
GCCGGCGTGCCCGTCCCGCCGGATCTCCTCCTCCCCATCCGCCGGGGCTTCGACTCCCTC
GCCTCGCGCTTCTACCACCACCACGCCCGTACGTGCCCCCCCATAGATTCCTCCTCCTCC
---TACCACCTTCTATCTACACGCTTTTGCATTCCCCCGTGCGATTTGCTCGGCTTGTTT
ATTGGGATCGAGAGATTTCAGGTGTACTCGACCTCCTAGCTCGTCTCTTTGTTAATTGCT
CCGGTCATTTGTTAATCCTGCCCCGGATTTGGTCGCGCAAAGGTCTCATTATTCTAATCC
AAGAAGCCCCGTGCCCTGTTCAAGATTTGCTCCTACCACCTACTCCTACTACCATCTAGC
ATCTCCTGTCTTCTTGGTGGGTCTTTTAATTTATTTGGATTCAAGAAGCCTCATCCTCAT
GTGGGTTTGATTTGATTAGATGGCACTAGGCTTGCTTGGCCCAGGCTAAGAACGAAGCGA
AAAGTAGAGGAGGTGGGTTGGGTTAGTAGTTTATTGGTGCTTCCTTGTCATGGGGGTTAT
TCCTGTCTGGTTGTTGGGAGCCTTACCCACGCATTCACTCGCTCACTGCCGTGGCTGGTC
CTGCCACGGGCGATTTCAGCGATCCACCCTCACATGGACTCCCGAGAAAAAAGATCAATA
ATCAAGCGCTGCACTGTAGATCGCGCGCACTTCCTCCTTTCCCCGGAAATAATTTCACAT
ATACCTCGTTCCTTCCGGCGGGGTAAATGAATGATTGGTTGGATGGACAGATAGATCCAG
GACGGCCGACCGCGACGGCTCTCGTGCTGCACGCCGTCTCCGTCCGGCCGGCGGCGCGAT
TTGATCTTGCGTCCGGATGAGCACCGACACAGACGTACGTGCAGATGTATGGAGCATCGT
CACATCATTGTTGACCTGGGTTTTCTTAATTTGCTTGCAGTTGGGTACGGGTCCTACTTC
GGGAAGAAGCTGGATCCGGAGCCGGGGCGGTGCCGGCGGACGGACGGCAAGAAGTGGCGG
TGCTCCAAGGAGGCCGCCCAGGACTCCAAGTACTGCGAGCGCCACATGCACCGCGGCCGC
AACCGTTCAAGAAAGCCTGTGGAAACGCAGCTCGTCTCCCACTCCCAGCAGCTGCAGCAG
CAGGCCCCCGCCGCCGCGTTCCACGGCCACTCGCCGTACCCGGCGATCGCCACTGGCGCC
GGCGCGCCCGGCTCCTTCGCCCTGGGGTCTACTGCTCAGCTGCACATGGATAATGCTGCT
GCGCCTTACGCGACCGCTGGCGCCGCCGGGAACAAAGATTTCAGGTGATCTCCATTAACC
TTCTCTGCATGCTCTGCCGTCGTGCTGATCACCTGCCGTTTTTATCTTCTGCATGCTCTG
CTGCCGTGCCGATTAGTTTTTCTTTACCTAGTGGTTGGTGTCAGGGCCGATAACATGTGA
TGTTCCCATTTTTGTGCTTGATTGCATCAGTAGACAGGCAGAGCCTGTGTTGATCAGACT
AGCACTAGTGCTCTTCTGACACCGTTAGTAGCATGATCTGTGCTTGCTTAGGTAATTGCT
TTGCAGTATCTGGCCATGCTTTGTGGGGCAGATTTTAGCCTGAGAAGATTGCGAAACAGA
GTGGTGCTCTGCTCTGATGCAAGTTCAGAGCAGAGCGTTCTTCTAAACTAGATTCACACG
CATACTCTGCGTGCAACAGATGAAACTGTATCTGCGTTTTATGTTCAGACCTAGCCCCTG
CTGCTTGCTGCTTATCTTTTATTCTGCTGACCCATGTTTGTTTTCCATGTTTGGGGCTGG
GCTAGAAAATAATGTCAGTTCTGCTGCAGCAAAACTTACCAGTTCCTGCCTTTCCCTACA
CCTGAAACCATCTGAAAAGGCTAGCATGATTATGGAAGCCCATGACCTTTTGCCCATCCA
TCCATCCATCCTCGAGCTTTTATTTCTGGGGTTTGCTTCATCAGAACTTTGTGATGAGTT
ACCAGCAGTGTCCCTTTACCGAAGCCCTGTCATTGTAGTAGTAGGGTTACCTACCTGCGG
GGCAGCCAACACATGCATGATGCTGCGTTGCTGCCAATCATGTTTGCTTAGATGTCTGGC
TTCCTACTTTTGTTTTTCTCCTGTCAGGAGCTCCTGCTTTAAAAATGTGCAGCAACAATT
GCTCGTATAGTAGCATGTCCCTTTTGTTTTGTCTAGTAGCCAAGAAATGGGTTCCACGTT
TAGAGATAACGTGAAGCCTACTGTATACATATCCTAGATCATTGCTGTCCAATAAGTTTC
AGCAATAGAACTTCAGTACAGTGAGGAGATGTTTGCATTTGTTATTAATCACTATGCTGC
AAATCTGACTCGTGCAATTCAGGTATTCTGCCTATGGGTTTAGGACTTCGGCGATGGAGG
ACCACAACCAGTTCATCAGTGCGGCCATGGACACCGCCATGGACAACTACTCATGGCGCC
TGCTGCCGGCCCAGAACTCGTCCTTCTCACTCTCGAGCTACCCCATGCTGAGCACCCTGA
GCGACCTGGACCAGAGCGCGATCTGCTCGCTGGCCAAGACGGAGAGGGAGCCGCTGTCCT
TCTTCGGCGTGGGCGGCGGCTTCGACGACGACGAGTCGGCGGTGAAGCAGGAGAACCAGA
CGCTGCGGCCCTTCTTCGACGAGTGGCCCAAGGACAGGGACTCGTGGCCGGAGCTGCAGG
ACCATGACTCCAACCACAACAATGAGGCCTTCTCGGCCACCAAGCTGTCCATCTCCATCC
CGGTGACCAGCTCCGATTTCTCCACCACCGCCGGCTCCCGCTCGCCCCACGGTATATACT
CCCGGTGAAGGTGAATGGCGTTGGCCGGCCTGATCTCTGCTGATTTGCCGAAGCTCTCTG
GTAGTCTGGTCCACGACGGACGTCCTCAAATCATCACAGATGAGTGAACCGAACCGACGA
CCCGGTCGAATGTGTCTGTGAGCTGACCGCCGCTTTGTTTGCTTGCTTGCTCATTTTGTA
TGGATGCTGCCTTAACTATCATCGTCGTGCAGCACGAACAAAACACTACTTCGTTAATTT
TCTTTCTTCAATTTCACAACGTTTTGCTTGATATCCTGGGTTTTGATTTGCCATGTGTCG
GCCGGAACTGTACGAAGTTATCTATAGCCTCGATGGTCGTGCACGACATCGTTGACTTTT
CCCTCACACATGTTTTTGAAATAATCTTCAGTTTTGCTATATCTCAGGTGCGTGGAAATT
TTATTCGCAAAGTCACATATTCTAGTCCATCCCGATCTCGCAGGAGAAGATGGACCTCGC
CGGAGAAAACCATGGCCCCACCATCTATCTTAGTGGGAAGCCAGGGTCTCACTAGGGCGG
ATTCACTACCCCGTTATCTATCTTAGGGGTGGGGGTG
>a.2 AlMurooj (Triticum aestivum)
CTATATTTTCCGGATAGCGGTTAAAGTGCATCTGGAGTTCCCATCCTCCATATTCGGCGA
TGCTCTTTGGTCGCACACCAAGAGGTGTCGCGAGACGGGGGACGAGCTCCTTGCCGAGCA
GCGCGTAGGGGTGGCCGGAGAAGAAGGCGTCGACGAGCGTCTCGCCGCCGCCAAGGAAGA
GCATGCGTACGCCAATGCTCTCCGGAGGTCGGCGGAGGAGCTCTACCTCAGCGGCAAGCC
ATGAGCCGCCCACCCCTAGGTTTAGATTAGTTTGATCTATGTTTTTATGTTTAAATGTAC
GATGAACTCCCGTGGTGAACTTTTGTGGCACGAACATCGTTTTAAATTTACAGTGTCGTT
TTTTAGCTGATCTATTCTGTCGTGTTGTGCGATCACTGCACGGGTCGAGCCACACAACAC
TAGTATCCATCGTTTACGGCTAGGACTACTAGGGTCTCTAATCACATTTGCTTCCCTAGT
TTTCGTCTCTCTCGATGTCAGTGTCTGCCCAGTAGAGTGCTTTCGTTGTTGGTGTTCTTT
CCGATCTCAAAGCATTTCACTACTCCATCGAAGATTCGCTCTGCCCCTACCGTACTTCAG
CTTGGTGGTTTCCATCGCGTGTCCAGGTTTGACAGTGCAAATTCGTTTTAGAGGATCCCT
CAAACGAACTTGACGGTACAGATTTTTAGCTAGAGTTGCTCTAAGCTGGAACCCTGCCGT
GTCGGCCTCACCCCCACACGGCGCTGCCGCTGCTGCGCCTATCACCACTTCACCAGGGCT
CCTAGTCCTATATATCCATCCCGCTGCCCCCCTTCTCGTCGTCGTCTCACTCTCACCAGG
CAGCAGATCGAGCCCTGCCCTGCGCAGCGAGGGAAAGAGACACACACAGCACAGCGCCAC
CAGGCAAGTAGGAGTAAAAGGCAAAAGCACGGCACATTAAAAGGGGAGGCCGGACCGGAC
CGGACCGGAGCCAAGCAGCAGCCGCAGCCGCAGCCGCAGCAGAG----------------
--------------GAGAGAGAGAGAGAGAGAGAGAGAGAGAGAGAGAGAGAGAGAGAGC
GGCATATATGGCGATGCCCTTTGCCTCCCTGTCGCCGGCAGCCGACCACCACCGCTCCTC
CCCCATCTTCCCCTTCTGCCGCTCCTCCCCTCTCTACTCGTAAGCCCGCCGGCCAGCTCC
CTCTTTTCTTTCTTTGTATCAACTTCTATCTGTAGCTCGAGGTGTTAGCTAATGCGGTGA
CCGGCTCCGGCGTGTTTGTGTGTGTGTGTGTGCAGGGCAGGGGAGGAGGCGGCGCAGCAG
CAGCAGCAGCAGCAGCACGCGATGAGCGGCGCGAGGTGGGCGGCGGCGAGGCCGGCGACC
TTCACGGCGGCGCAGTACGAGGAGCTGGAGCAGCAGGCGCTCATCTACAAGTACCTCGTC
GCCGGCGTGCCCGTCCCGCCGGATCTCCTCCTCCCCATCCGCCGGGGCTTCGACTCCCTC
GCCTCGCGCTTCTACCACCACCACGCCCGTACGTGCCCCCCCATAGATTCCTCCTCCTCC
---TACCACCTTCTATCTACACGCTTTTGCATTCCCCCGTGCGATTTGCTCGGCTTGTTT
ATTGGGATCGAGAGATTTCAGGTGTACTCGACCTCCTAGCTCGTCTCTTTGTTAATTGCT
CCGGTCATTTGTTAATCCTGCCCCGGATTTGGTCGCGCAAAGGTCTCATTATTCTAATCC
AAGAAGCCCCGTGCCCTGTTCAAGATTTGCTCCTACCACCTACTCCTACTACCATCTAGC
ATCTCCTGTCTTCTTGGTGGGTCTTTTAATTTATTTGGATTCAAGAAGCCTCATCCTCAT
GTGGGTTTGATTTGATTAGATGGCACTAGGCTTGCTTGGCCCAGGCTAAGAACGAAGCGA
AAAGTAGAGGAGGTGGGTTGGGTTAGTAGTTTATTGGTGCTTCCTTGTCATGGGGGTTAT
TCCTGTCTGGTTGTTGGGAGCCTTACCCACGCATTCACTCGCTCACTGCCGTGGCTGGTC
CTGCCACGGGCGATTTCAGCGATCCACCCTCACATGGACTCCCGAGAAAAAAGATCAATA
ATCAAGCGCTGCACTGTAGATCGCGCGCACTTCCTCCTTTCCCCGGAAATAATTTCACAT
ATACCTCGTTCCTTCCGGCGGGGTAAATGAATGATTGGTTGGATGGACAGATAGATCCAG
GACGGCCGACCGCGACGGCTCTCGTGCTGCACGCCGTCTCCGTCCGGCCGGCGGCGCGAT
TTGATCTTGCGTCCGGATGAGCACCGACACAGACGTACGTGCAGATGTATGGAGCATCGT
CACATCATTGTTGACCTGGGTTTTCTTAATTTGCTTGCAGTTGGGTACGGGTCCTACTTC
GGGAAGAAGCTGGATCCGGAGCCGGGGCGGTGCCGGCGGACGGACGGCAAGAAGTGGCGG
TGCTCCAAGGAGGCCGCCCAGGACTCCAAGTACTGCGAGCGCCACATGCACCGCGGCCGC
AACCGTTCAAGAAAGCCTGTGGAAACGCAGCTCGTCTCCCACTCCCAGCAGCTGCAGCAG
CAGGCCCCCGCCGCCGCGTTCCACGGCCACTCGCCGTACCCGGCGATCGCCACTGGCGCC
GGCGCGCCCGGCTCCTTCGCCCTGGGGTCTACTGCTCAGCTGCACATGGATAATGCTGCT
GCGCCTTACGCGACCGCTGGCGCCGCCGGGAACAAAGATTTCAGGTGATCTCCATTAACC
TTCTCTGCATGCTCTGCCGTCGTGCTGATCACCTGCCGTTTTTATCTTCTGCATGCTCTG
CTGCCGTGCCGATTAGTTTTTCTTTACCTAGTGGTTGGTGTCAGGGCCGATAACATGTGA
TGTTCCCATTTTTGTGCTTGATTGCATCAGTAGACAGGCAGAGCCTGTGTTGATCAGACT
AGCACTAGTGCTCTTCTGACACCGTTAGTAGCATGATCTGTGCTTGCTTAGGTAATTGCT
TTGCAGTATCTGGCCATGCTTTGTGGGGCAGATTTTAGCCTGAGAAGATTGCGAAACAGA
GTGGTGCTCTGCTCTGATGCAAGTTCAGAGCAGAGCGTTCTTCTAAACTAGATTCACACG
CATACTCTGCGTGCAACAGATGAAACTGTATCTGCGTTTTATGTTCAGACCTAGCCCCTG
CTGCTTGCTGCTTATCTTTTATTCTGCTGACCCATGTTTGTTTTCCATGTTTGGGGCTGG
GCTAGAAAATAATGTCAGTTCTGCTGCAGCAAAACTTACCAGTTCCTGCCTTTCCCTACA
CCTGAAACCATCTGAAAAGGCTAGCATGATTATGGAAGCCCATGACCTTTTGCCCATCCA
TCCATCCATCCTCGAGCTTTTATTTCTGGGGTTTGCTTCATCAGAACTTTGTGATGAGTT
ACCAGCAGTGTCCCTTTACCGAAGCCCTGTCATTGTAGTAGTAGGGTTACCTACCTGCGG
GGCAGCCAACACATGCATGATGCTGCGTTGCTGCCAATCATGTTTGCTTAGATGTCTGGC
TTCCTACTTTTGTTTTTCTCCTGTCAGGAGCTCCTGCTTTAAAAATGTGCAGCAACAATT
GCTCGTATAGTAGCATGTCCCTTTTGTTTTGTCTAGTAGCCAAGAAATGGGTTCCACGTT
TAGAGATAACGTGAAGCCTACTGTATACATATCCTAGATCATTGCTGTCCAATAAGTTTC
AGCAATAGAACTTCAGTACAGTGAGGAGATGTTTGCATTTGTTATTAATCACTATGCTGC
AAATCTGACTCGTGCAATTCAGGTATTCTGCCTATGGGTTTAGGACTTCGGCGATGGAGG
ACCACAACCAGTTCATCAGTGCGGCCATGGACACCGCCATGGACAACTACTCATGGCGCC
TGCTGCCGGCCCAGAACTCGTCCTTCTCACTCTCGAGCTACCCCATGCTGAGCACCCTGA
GCGACCTGGACCAGAGCGCGATCTGCTCGCTGGCCAAGACGGAGAGGGAGCCGCTGTCCT
TCTTCGGCGTGGGCGGCGGCTTCGACGACGACGAGTCGGCGGTGAAGCAGGAGAACCAGA
CGCTGCGGCCCTTCTTCGACGAGTGGCCCAAGGACAGGGACTCGTGGCCGGAGCTGCAGG
ACCATGACTCCAACCACAACAATGAGGCCTTCTCGGCCACCAAGCTGTCCATCTCCATCC
CGGTGACCAGCTCCGATTTCTCCACCACCGCCGGCTCCCGCTCGCCCCACGGTATATACT
CCCGGTGAAGGTGAACGGCGTTGGCCGGCCTGATCTCTGCTGATTTGCCGAAGCTCTCTG
GTAGTCTGGTCCACGACGGACGTCCTCAAATCATCACAGATGAGTGAACCGAACCGACGA
CCCGGTCGAATGTGTCTGTGAGCTGACCGCCGCTTTGTTTGCTTGCTTGCTCATTTTGTA
TGGATGCTGCCTTAACTATCATCGTCGTGCAGCACGAACAAAACACTACTTCGTTAATTT
TCTTTCTTCAATTTCACAACGTTTTGCTTGATATCCTGGGTTTTGATTTGCCATGTGTCG
GCCGGAACTGTACGAAGTTATCTATAGCCTCGATGGTCGTGCACGACATCGTTGACTTTT
CCCTCACACATGTTTTTGAAATAATCTTCAGTTTTGCTATATCTCAGGTGCGTGGAAATT
TTATTCGCAAAGTCACATATTCTAGTCCATCCCGATCTCGCAGGAGAAGATGGACCTCGC
CGGAGAAAACCATGGCCCCACCATCTATCTTAGTGGGAAGCCAGGGTCTCACTAGGGCGG
ATTCACTACCCCGTTATCTATCTTAGGGGTGGGGGTG
>a.3 ArinaLrFor (Triticum aestivum)
CTATATTTTCCGGATAGCGGTTAAAGTGCATCTGGAGTTCCCATCCTCCATATTCGGCGA
TGCTCTTTGGTCGCACACCAAGAGGTGTCGCGAGACGGGGGACGAGCTCCTTGCCGAGCA
GCGCGTAGGGGTGGCCGGAGAAGAAGGCGTCGACGAGCGTCTCGCCGCCGCCAAGGAAGA
GCATGCGTACGCCAATGCTCTCCGGAGGTCGGCGGAGGAGCTCTACCTCAGCGGCAAGCC
ATGAGCCGCCCACCCCTAGGTTTAGATTAGTTTGATCTATGTTTTTATGTTTAAATGTAC
GATGAACTCCCGTGGTGAACTTTTGTGGCACGAACATCGTTTTAAATTTACAGTGTCGTT
TTTTAGCTGATCTATTCTGTCGTGTTGTGCGATCACTGCACGGGTCGAGCCACACAACAC
TAGTATCCATCGTTTACGGCTAGGACTACTAGGGTCTCTAATCACATTTGCTTCCCTAGT
TTTCGTCTCTCTCGATGTCAGTGTCTGCCCAGTAGAGTGCTTTCGTTGTTGGTGTTCTTT
CCGATCTCAAAGCATTTCACTACTCCATCGAAGATTCGCTCTGCCCCTACCGTACTTCAG
CTTGGTGGTTTCCATCGCGTGTCCAGGTTTGACAGTGCAAATTCGTTTTAGAGGATCCCT
CAAACGAACTTGACGGTACAGATTTTTAGCTAGAGTTGCTCTAAGCTGGAACCCTGCCGT
GTCGGCCTCACCCCCACACGGCGCTGCCGCTGCTGCGCCTATCACCACTTCACCAGGGCT
CCTAGTCCTATATATCCATCCCGCTGCCCCCCTTCTCGTCGTCGTCTCACTCTCACCAGG
CAGCAGATCGAGCCCTGCCCTGCGCAGCGAGGGAAAGAGACACACACAGCACAGCGCCAC
CAGGCAAGTAGGAGTAAAAGGCAAAAGCACGGCACATTAAAAGGGGAGGCCGGACCGGAC
CGGACCGGAGCCAAGCAGCAGCCGCAGCCGCAGCCGCAGCAGAG----------------
----------GAGAGAGAGAGAGAGAGAGAGAGAGAGAGAGAGAGAGAGAGAGAGAGAGC
GGCATATATGGCGATGCCCTTTGCCTCCCTGTCGCCGGCAGCCGACCACCACCGCTCCTC
CCCCATCTTCCCCTTCTGCCGCTCCTCCCCTCTCTACTCGTAAGCCCGCCGGCCAGCTCC
CTCTTTTCTTTCTTTGTATCAACTTCTATCTGTAGCTCGAGGTGTTAGCTAATGCGGTGA
CCGGCTCCGGCGTGTTTGTGTGTGTGTGTGTGCAGGGCAGGGGAGGAGGCGGCGCAGCAG
CAGCAGCAGCAGCAGCACGCGATGAGCGGCGCGAGGTGGGCGGCGGCGAGGCCGGCGACC
TTCACGGCGGCGCAGTACGAGGAGCTGGAGCAGCAGGCGCTCATCTACAAGTACCTCGTC
GCCGGCGTGCCCGTCCCGCCGGATCTCCTCCTCCCCATCCGCCGGGGCTTCGACTCCCTC
GCCTCGCGCTTCTACCACCACCACGCCCGTACGTGCCCCCCCATAGATTCCTCCTCCTCC
---TACCACCTTCTATCTACACGCTTTTGCATTCCCCCGTGCGATTTGCTCGGCTTGTTT
ATTGGGATCGAGAGATTTCAGGTGTACTCGACCTCCTAGCTCGTCTCTTTGTTAATTGCT
CCGGTCATTTGTTAATCCTGCCCCGGATTTGGTCGCGCAAAGGTCTCATTATTCTAATCC
AAGAAGCCCCGTGCCCTGTTCAAGATTTGCTCCTACCACCTACTCCTACTACCATCTAGC
ATCTCCTGTCTTCTTGGTGGGTCTTTTAATTTATTTGGATTCAAGAAGCCTCATCCTCAT
GTGGGTTTGATTTGATTAGATGGCACTAGGCTTGCTTGGCCCAGGCTAAGAACGAAGCGA
AAAGTAGAGGAGGTGGGTTGGGTTAGTAGTTTATTGGTGCTTCCTTGTCATGGGGGTTAT
TCCTGTCTGGTTGTTGGGAGCCTTACCCACGCATTCACTCGCTCACTGCCGTGGCTGGTC
CTGCCACGGGCGATTTCAGCGATCCACCCTCACATGGACTCCCGAGAAAAAAGATCAATA
ATCAAGCGCTGCACTGTAGATCGCGCGCACTTCCTCCTTTCCCCGGAAATAATTTCACAT
ATACCTCGTTCCTTCCGGCGGGGTAAATGAATGATTGGTTGGATGGACAGATAGATCCAG
GACGGCCGACCGCGACGGCTCTCGTGCTGCACGCCGTCTCCGTCCGGCCGGCGGCGCGAT
TTGATCTTGCGTCCGGATGAGCACCGACACAGACGTACGTGCAGATGTATGGAGCATCGT
CACATCATTGTTGACCTGGGTTTTCTTAATTTGCTTGCAGTTGGGTACGGGTCCTACTTC
GGGAAGAAGCTGGATCCGGAGCCGGGGCGGTGCCGGCGGACGGACGGCAAGAAGTGGCGG
TGCTCCAAGGAGGCCGCCCAGGACTCCAAGTACTGCGAGCGCCACATGCACCGCGGCCGC
AACCGTTCAAGAAAGCCTGTGGAAACGCAGCTCGTCTCCCACTCCCAGCAGCTGCAGCAG
CAGGCCCCCGCCGCCGCGTTCCACGGCCACTCGCCGTACCCGGCGATCGCCACTGGCGCC
GGCGCGCCCGGCTCCTTCGCCCTGGGGTCTACTGCTCAGCTGCACATGGATAATGCTGCT
GCGCCTTACGCGACCGCTGGCGCCGCCGGGAACAAAGATTTCAGGTGATCTCCATTAACC
TTCTCTGCATGCTCTGCCGTCGTGCTGATCACCTGCCGTTTTTATCTTCTGCATGCTCTG
CTGCCGTGCCGATTAGTTTTTCTTTACCTAGTGGTTGGTGTCAGGGCCGATAACATGTGA
TGTTCCCATTTTTGTGCTTGATTGCATCAGTAGACAGGCAGAGCCTGTGTTGATCAGACT
AGCACTAGTGCTCTTCTGACACCGTTAGTAGCATGATCTGTGCTTGCTTAGGTAATTGCT
TTGCAGTATCTGGCCATGCTTTGTGGGGCAGATTTTAGCCTGAGAAGATTGCGAAACAGA
GTGGTGCTCTGCTCTGATGCAAGTTCAGAGCAGAGCGTTCTTCTAAACTAGATTCACACG
CATACTCTGCGTGCAACAGATGAAACTGTATCTGCGTTTTATGTTCAGACCTAGCCCCTG
CTGCTTGCTGCTTATCTTTTATTCTGCTGACCCATGTTTGTTTTCCATGTTTGGGGCTGG
GCTAGAAAATAATGTCAGTTCTGCTGCAGCAAAACTTACCAGTTCCTGCCTTTCCCTACA
CCTGAAACCATCTGAAAAGGCTAGCATGATTATGGAAGCCCATGACCTTTTGCCCATCCA
TCCATCCATCCTCGAGCTTTTATTTCTGGGGTTTGCTTCATCAGAACTTTGTGATGAGTT
ACCAGCAGTGTCCCTTTACCGAAGCCCTGTCATTGTAGTAGTAGGGTTACCTACCTGCGG
GGCAGCCAACACATGCATGATGCTGCGTTGCTGCCAATCATGTTTGCTTAGATGTCTGGC
TTCCTACTTTTGTTTTTCTCCTGTCAGGAGCTCCTGCTTTAAAAATGTGCAGCAACAATT
GCTCGTATAGTAGCATGTCCCTTTTGTTTTGTCTAGTAGCCAAGAAATGGGTTCCACGTT
TAGAGATAACGTGAAGCCTACTGTATACATATCCTAGATCATTGCTGTCCAATAAGTTTC
AGCAATAGAACTTCAGTACAGTGAGGAGATGTTTGCATTTGTTATTAATCACTATGCTGC
AAATCTGACTCGTGCAATTCAGGTATTCTGCCTATGGGTTTAGGACTTCGGCGATGGAGG
ACCACAACCAGTTCATCAGTGCGGCCATGGACACCGCCATGGACAACTACTCATGGCGCC
TGCTGCCGGCCCAGAACTCGTCCTTCTCACTCTCGAGCTACCCCATGCTGAGCACCCTGA
GCGACCTGGACCAGAGCGCGATCTGCTCGCTGGCCAAGACGGAGAGGGAGCCGCTGTCCT
TCTTCGGCGTGGGCGGCGGCTTCGACGACGACGAGTCGGCGGTGAAGCAGGAGAACCAGA
CGCTGCGGCCCTTCTTCGACGAGTGGCCCAAGGACAGGGACTCGTGGCCGGAGCTGCAGG
ACCATGACTCCAACCACAACAATGAGGCCTTCTCGGCCACCAAGCTGTCCATCTCCATCC
CGGTGACCAGCTCCGATTTCTCCACCACCGCCGGCTCCCGCTCGCCCCACGGTATATACT
CCCGGTGAAGGTGAACGGCGTTGGCCGGCCTGATCTCTGCTGATTTGCCGAAGCTCTCTG
GTAGTCTGGTCCACGACGGACGTCCTCAAATCATCACAGATGAGTGAACCGAACCGACGA
CCCGGTCGAATGTGTCTGTGAGCTGACCGCCGCTTTGTTTGCTTGCTTGCTCATTTTGTA
TGGATGCTGCCTTAACTATCATCGTCGTGCAGCACGAACAAAACACTACTTCGTTAATTT
TCTTTCTTCAATTTCACAACGTTTTGCTTGATATCCTGGGTTTTGATTTGCCATGTGTCG
GCCGGAACTGTACGAAGTTATCTATAGCCTCGATGGTCGTGCACGACATCGTTGACTTTT
CCCTCACACATGTTTTTGAAATAATCTTCAGTTTTGCTATATCTCAGGTGCGTGGAAATT
TTATTCGCAAAGTCACATATTCTAGTCCATCCCGATCTCGCAGGAGAAGATGGACCTCGC
CGGAGAAAACCATGGCCCCACCATCTATCTTAGTGGGAAGCCAGGGTCTCACTAGGGCGG
ATTCACTACCCCGTTATCTATCTTAGGGGTGGGGGTG
>a.7 Irak (Triticum aestivum)
CTATATTTTCCGGATAGCGGTTAAAGTGCATCTGGAGTTCCCATCCTCCATATTCGGCGA
TGCTCTTTGGTCGCACACCAAGAGGTGTCGCGAGACGGGGGACGAGCTCCTTGCCGAGCA
GCGCGTAGGGGTGGCCGGAGAAGAAGGCGTCGACGAGCGTCTCGCCGCCGCCAAGGAAGA
GCATGCGTACGCCAATGCTCTCCGGAGGTCGGCGGAGGAGCTCTACCTCAGCGGCAAGCC
ATGAGCCGCCCACCCCTAGGTTTAGATTAGTTTGATCTATGTTTTTATGTTTAAATGTAC
GATGAACTCCCGTGGTGAACTTTTGTGGCACGAACATCGTTTTAAATTTACAGTGTCGTT
TTTTAGCTGATCTATTCTGTCGTGTTGTGCGATCACTGCACGGGTCGAGCCACACAACAC
TAGTATCCATCGTTTACGGCTAGGACTACTAGGGTCTCTAATCACATTTGCTTCCCTAGT
TTTCGTCTCTCTCGATGTCAGTGTCTGCCCAGTAGAGTGCTTTCGTTGTTGGTGTTCTTT
CCGATCTCAAAGCATTTCACTACTCCATCGAAGATTCGCTCTGCCCCTACCGTACTTCAG
CTTGGTGGTTTCCATCGCGTGTCCAGGTTTGACAGTGCAAATTCGTTTTAGAGGATCCCT
CAAACGAACTTGACGGTACAGATTTTTAGCTAGAGTTGCTCTAAGCTGGAACCCTGCCGT
GTCGGCCTCACCCCCACACGGCGCTGCCGCTGCTGCGCCTATCACCACTTCACCAGGGCT
CCTAGTCCTATATATCCATCCCGCTGCCCCCCTTCTCGTCGTCGTCTCACTCTCACCAGG
CAGCAGATCGAGCCCTGCCCTGCGCAGCGAGGGAAAGAGACACACACAGCACAGCGCCAC
CAGGCAAGTAGGAGTAAAAGGCAAAAGCACGGCACATTAAAAGGGGAGGCCGGACCGGAC
CGGACCGGAGCCAAGCAGCAGCCGCAGCCGCAGCCGCAGCAGAG----------------
----------------GAGAGAGAGAGAGAGAGAGAGAGAGAGAGAGAGAGAGAGAGAGC
GGCATATATGGCGATGCCCTTTGCCTCCCTGTCGCCGGCAGCCGACCACCACCGCTCCTC
CCCCATCTTCCCCTTCTGCCGCTCCTCCCCTCTCTACTCGTAAGCCCGCCGGCCAGCTCC
CTCTTTTCTTTCTTTGTATCAACTTCTATCTGTAGCTCGAGGTGTTAGCTAATGCGGTGA
CCGGCTCCGGCGTGTTTGTGTGTGTGTGTGTGCAGGGCAGGGGAGGAGGCGGCGCAGCAG
CAGCAGCAGCAGCAGCACGCGATGAGCGGCGCGAGGTGGGCGGCGGCGAGGCCGGCGACC
TTCACGGCGGCGCAGTACGAGGAGCTGGAGCAGCAGGCGCTCATCTACAAGTACCTCGTC
GCCGGCGTGCCCGTCCCGCCGGATCTCCTCCTCCCCATCCGCCGGGGCTTCGACTCCCTC
GCCTCGCGCTTCTACCACCACCACGCCCGTACGTGCCCCCCCATAGATTCCTCCTCCTCC
---TACCACCTTCTATCTACACGCTTTTGCATTCCCCCGTGCGATTTGCTCGGCTTGTTT
ATTGGGATCGAGAGATTTCAGGTGTACTCGACCTCCTAGCTCGTCTCTTTGTTAATTGCT
CCGGTCATTTGTTAATCCTGCCCCGGATTTGGTCGCGCAAAGGTCTCATTATTCTAATCC
AAGAAGCCCCGTGCCCTGTTCAAGATTTGCTCCTACCACCTACTCCTACTACCATCTAGC
ATCTCCTGTCTTCTTGGTGGGTCTTTTAATTTATTTGGATTCAAGAAGCCTCATCCTCAT
GTGGGTTTGATTTGATTAGATGGCACTAGGCTTGCTTGGCCCAGGCTAAGAACGAAGCGA
AAAGTAGAGGAGGTGGGTTGGGTTAGTAGTTTATTGGTGCTTCCTTGTCATGGGGGTTAT
TCCTGTCTGGTTGTTGGGAGCCTTACCCACGCATTCACTCGCTCACTGCCGTGGCTGGTC
CTGCCACGGGCGATTTCAGCGATCCACCCTCACATGGACTCCCGAGAAAAAAGATCAATA
ATCAAGCGCTGCACTGTAGATCGCGCGCACTTCCTCCTTTCCCCGGAAATAATTTCACAT
ATACCTCGTTCCTTCCGGCGGGGTAAATGAATGATTGGTTGGATGGACAGATAGATCCAG
GACGGCCGACCGCGACGGCTCTCGTGCTGCACGCCGTCTCCGTCCGGCCGGCGGCGCGAT
TTGATCTTGCGTCCGGATGAGCACCGACACAGACGTACGTGCAGATGTATGGAGCATCGT
CACATCATTGTTGACCTGGGTTTTCTTAATTTGCTTGCAGTTGGGTACGGGTCCTACTTC
GGGAAGAAGCTGGATCCGGAGCCGGGGCGGTGCCGGCGGACGGACGGCAAGAAGTGGCGG
TGCTCCAAGGAGGCCGCCCAGGACTCCAAGTACTGCGAGCGCCACATGCACCGCGGCCGC
AACCGTTCAAGAAAGCCTGTGGAAACGCAGCTCGTCTCCCACTCCCAGCAGCTGCAGCAG
CAGGCCCCCGCCGCCGCGTTCCACGGCCACTCGCCGTACCCGGCGATCGCCACTGGCGCC
GGCGCGCCCGGCTCCTTCGCCCTGGGGTCTACTGCTCAGCTGCACATGGATAATGCTGCT
GCGCCTTACGCGACCGCTGGCGCCGCCGGGAACAAAGATTTCAGGTGATCTCCATTAACC
TTCTCTGCATGCTCTGCCGTCGTGCTGATCACCTGCCGTTTTTATCTTCTGCATGCTCTG
CTGCCGTGCCGATTAGTTTTTCTTTACCTAGTGGTTGGTGTCAGGGCCGATAACATGTGA
TGTTCCCATTTTTGTGCTTGATTGCATCAGTAGACAGGCAGAGCCTGTGTTGATCAGACT
AGCACTAGTGCTCTTCTGACACCGTTAGTAGCATGATCTGTGCTTGCTTAGGTAATTGCT
TTGCAGTATCTGGCCATGCTTTGTGGGGCAGATTTTAGCCTGAGAAGATTGCGAAACAGA
GTGGTGCTCTGCTCTGATGCAAGTTCAGAGCAGAGCGTTCTTCTAAACTAGATTCACACG
CATACTCTGCGTGCAACAGATGAAACTGTATCTGCGTTTTATGTTCAGACCTAGCCCCTG
CTGCTTGCTGCTTATCTTTTATTCTGCTGACCCATGTTTGTTTTCCATGTTTGGGGCTGG
GCTAGAAAATAATGTCAGTTCTGCTGCAGCAAAACTTACCAGTTCCTGCCTTTCCCTACA
CCTGAAACCATCTGAAAAGGCTAGCATGATTATGGAAGCCCATGACCTTTTGCCCATCCA
TCCATCCATCCTCGAGCTTTTATTTCTGGGGTTTGCTTCATCAGAACTTTGTGATGAGTT
ACCAGCAGTGTCCCTTTACCGAAGCCCTGTCATTGTAGTAGTAGGGTTACCTACCTGCGG
GGCAGCCAACACATGCATGATGCTGCGTTGCTGCCAATCATGTTTGCTTAGATGTCTGGC
TTCCTACTTTTGTTTTTCTCCTGTCAGGAGCTCCTGCTTTAAAAATGTGCAGCAACAATT
GCTCGTATAGTAGCATGTCCCTTTTGTTTTGTCTAGTAGCCAAGAAATGGGTTCCACGTT
TAGAGATAACGTGAAGCCTACTGTATACATATCCTAGATCATTGCTGTCCAATAAGTTTC
AGCAATAGAACTTCAGTACAGTGAGGAGATGTTTGCATTTGTTATTAATCACTATGCTGC
AAATCTGACTCGTGCAATTCAGGTATTCTGCCTATGGGTTTAGGACTTCGGCGATGGAGG
ACCACAACCAGTTCATCAGTGCGGCCATGGACACCGCCATGGACAACTACTCATGGCGCC
TGCTGCCGGCCCAGAACTCGTCCTTCTCACTCTCGAGCTACCCCATGCTGAGCACCCTGA
GCGACCTGGACCAGAGCGCGATCTGCTCGCTGGCCAAGACGGAGAGGGAGCCGCTGTCCT
TCTTCGGCGTGGGCGGCGGCTTCGACGACGACGAGTCGGCGGTGAAGCAGGAGAACCAGA
CGCTGCGGCCCTTCTTCGACGAGTGGCCCAAGGACAGGGACTCGTGGCCGGAGCTGCAGG
ACCATGACTCCAACCACAACAATGAGGCCTTCTCGGCCACCAAGCTGTCCATCTCCATCC
CGGTGACCAGCTCCGATTTCTCCACCACCGCCGGCTCCCGCTCGCCCCACGGTATATACT
CCCGGTGAAGGTGAACGGCGTTGGCCGGCCTGATCTCTGCTGATTTGCCGAAGCTCTCTG
GTAGTCTGGTCCACGACGGACGTCCTCAAATCATCACAGATGAGTGAACCGAACCGACGA
CCCGGTCGAATGTGTCTGTGAGCTGACCGCCGCTTTGTTTGCTTGCTTGCTCATTTTGTA
TGGATGCTGCCTTAACTATCATCGTCGTGCAGCACGAACAAAACACTACTTCGTTAATTT
TCTTTCTTCAATTTCACAACGTTTTGCTTGATATCCTGGGTTTTGATTTGCCATGTGTCG
GCCGGAACTGTACGAAGTTATCTATAGCCTCGATGGTCGTGCACGACATCGTTGACTTTT
CCCTCACACATGTTTTTGAAATAATCTTCAGTTTTGCTATATCTCAGGTGCGTGGAAATT
TTATTCGCAAAGTCACATATTCTAGTCCATCCCGATCTCGCAGGAGAAGATGGACCTCGC
CGGAGAAAACCATGGCCCCACCATCTATCTTAGTGGGAAGCCAGGGTCTCACTAGGGCGG
ATTCACTACCCCGTTATCTATCTTAGGGGTGGGGGTG
>a.8 Saratovskaya 29 (Triticum aestivum)
CTATATTTTCCGGATAGCGGTTAAAGTGCATCTGGAGTTCCCATCCTCCATATTCGGCGA
TGCTCTTTGGTCGCACACCAAGAGGTGTCGCGAGACGGGGGACGAGCTCCTTGCCGAGCA
GCGCGTAGGGGTGGCCGGAGAAGAAGGCGTCGACGAGCGTCTCGCCGCCGCCAAGGAAGA
GCATGCGTACGCCAATGCTCTCCGGAGGTCGGCGGAGGAGCTCTACCTCAGCGGCAAGCC
ATGAGCCGCCCACCCCTAGGTTTAGATTAGTTTGATCTATGTTTTTATGTTTAAATGTAC
GATGAACTCCCGTGGTGAACTTTTGTGGCACGAACATCGTTTTAAATTTACAGTGTCGTT
TTTTAGCTGATCTATTCTGTCGTGTTGTGCGATCACTGCACGGGTCGAGCCACACAACAC
TAGTATCCATCGTTTACGGCTAGGACTACTAGGGTCTCTAATCACATTTGCTTCCCTAGT
TTTCGTCTCTCTCGATGTCAGTGTCTGCCCAGTAGAGTGCTTTCGTTGTTGGTGTTCTTT
CCGATCTCAAAGCATTTCACTACTCCATCGAAGATTCGCTCTGCCCCTACCGTACTTCAG
CTTGGTGGTTTCCATCGCGTGTCCAGGTTTGACAGTGCAAATTCGTTTTAGAGGATCCCT
CAAACGAACTTGACGGTACAGATTTTTAGCTAGAGTTGCTCTAAGCTGGAACCCTGCCGT
GTCGGCCTCACCCCCACACGGCGCTGCCGCTGCTGCGCCTATCACCACTTCACCAGGGCT
CCTAGTCCTATATATCCATCCCGCTGCCCCCCTTCTCGTCGTCGTCTCACTCTCACCAGG
CAGCAGATCGAGCCCTGCCCTGCGCAGCGAGGGAAAGAGACACACACAGCACAGCGCCAC
CAGGCAAGTAGGAGTAAAAGGCAAAAGCACGGCACATTAAAAGGGGAGGCCGGACCGGAC
CGGACCGGAGCCAAGCAGCAGCCGCAGCCGCAGCCGCAGCAGAG----------------
--------GAGAGAGAGAGAGAGAGAGAGAGAGAGAGAGAGAGAGAGAGAGAGAGAGAGC
GGCATATATGGCGATGCCCTTTGCCTCCCTGTCGCCGGCAGCCGACCACCACCGCTCCTC
CCCCATCTTCCCCTTCTGCCGCTCCTCCCCTCTCTACTCGTAAGCCCGCCGGCCAGCTCC
CTCTTTTCTTTCTTTGTATCAACTTCTATCTGTAGCTCGAGGTGTTAGCTAATGCGGTGA
CCGGCTCCGGCGTGTTTGTGTGTGTGTGTGTGCAGGGCAGGGGAGGAGGCGGCGCAGCAG
CAGCAGCAGCAGCAGCACGCGATGAGCGGCGCGAGGTGGGCGGCGGCGAGGCCGGCGACC
TTCACGGCGGCGCAGTACGAGGAGCTGGAGCAGCAGGCGCTCATCTACAAGTACCTCGTC
GCCGGCGTGCCCGTCCCGCCGGATCTCCTCCTCCCCATCCGCCGGGGCTTCGACTCCCTC
GCCTCGCGCTTCTACCACCACCACGCCCGTACGTGCCCCCCCATAGATTCCTCCTCCTCC
---TACCACCTTCTATCTACACGCTTTTGCATTCCCCCGTGCGATTTGCTCGGCTTGTTT
ATTGGGATCGAGAGATTTCAGGTGTACTCGACCTCCTAGCTCGTCTCTTTGTTAATTGCT
CCGGTCATTTGTTAATCCTGCCCCGGATTTGGTCGCGCAAAGGTCTCATTATTCTAATCC
AAGAAGCCCCGTGCCCTGTTCAAGATTTGCTCCTACCACCTACTCCTACTACCATCTAGC
ATCTCCTGTCTTCTTGGTGGGTCTTTTAATTTATTTGGATTCAAGAAGCCTCATCCTCAT
GTGGGTTTGATTTGATTAGATGGCACTAGGCTTGCTTGGCCCAGGCTAAGAACGAAGCGA
AAAGTAGAGGAGGTGGGTTGGGTTAGTAGTTTATTGGTGCTTCCTTGTCATGGGGGTTAT
TCCTGTCTGGTTGTTGGGAGCCTTACCCACGCATTCACTCGCTCACTGCCGTGGCTGGTC
CTGCCACGGGCGATTTCAGCGATCCACCCTCACATGGACTCCCGAGAAAAAAGATCAATA
ATCAAGCGCTGCACTGTAGATCGCGCGCACTTCCTCCTTTCCCCGGAAATAATTTCACAT
ATACCTCGTTCCTTCCGGCGGGGTAAATGAATGATTGGTTGGATGGACAGATAGATCCAG
GACGGCCGACCGCGACGGCTCTCGTGCTGCACGCCGTCTCCGTCCGGCCGGCGGCGCGAT
TTGATCTTGCGTCCGGATGAGCACCGACACAGACGTACGTGCAGATGTATGGAGCATCGT
CACATCATTGTTGACCTGGGTTTTCTTAATTTGCTTGCAGTTGGGTACGGGTCCTACTTC
GGGAAGAAGCTGGATCCGGAGCCGGGGCGGTGCCGGCGGACGGACGGCAAGAAGTGGCGG
TGCTCCAAGGAGGCCGCCCAGGACTCCAAGTACTGCGAGCGCCACATGCACCGCGGCCGC
AACCGTTCAAGAAAGCCTGTGGAAACGCAGCTCGTCTCCCACTCCCAGCAGCTGCAGCAG
CAGGCCCCCGCCGCCGCGTTCCACGGCCACTCGCCGTACCCGGCGATCGCCACTGGCGCC
GGCGCGCCCGGCTCCTTCGCCCTGGGGTCTACTGCTCAGCTGCACATGGATAATGCTGCT
GCGCCTTACGCGACCGCTGGCGCCGCCGGGAACAAAGATTTCAGGTGATCTCCATTAACC
TTCTCTGCATGCTCTGCCGTCGTGCTGATCACCTGCCGTTTTTATCTTCTGCATGCTCTG
CTGCCGTGCCGATTAGTTTTTCTTTACCTAGTGGTTGGTGTCAGGGCCGATAACATGTGA
TGTTCCCATTTTTGTGCTTGATTGCATCAGTAGACAGGCAGAGCCTGTGTTGATCAGACT
AGCACTAGTGCTCTTCTGACACCGTTAGTAGCATGATCTGTGCTTGCTTAGGTAATTGCT
TTGCAGTATCTGGCCATGCTTTGTGGGGCAGATTTTAGCCTGAGAAGATTGCGAAACAGA
GTGGTGCTCTGCTCTGATGCAAGTTCAGAGCAGAGCGTTCTTCTAAACTAGATTCACACG
CATACTCTGCGTGCAACAGATGAAACTGTATCTGCGTTTTATGTTCAGACCTAGCCCCTG
CTGCTTGCTGCTTATCTTTTATTCTGCTGACCCATGTTTGTTTTCCATGTTTGGGGCTGG
GCTAGAAAATAATGTCAGTTCTGCTGCAGCAAAACTTACCAGTTCCTGCCTTTCCCTACA
CCTGAAACCATCTGAAAAGGCTAGCATGATTATGGAAGCCCATGACCTTTTGCCCATCCA
TCCATCCATCCTCGAGCTTTTATTTCTGGGGTTTGCTTCATCAGAACTTTGTGATGAGTT
ACCAGCAGTGTCCCTTTACCGAAGCCCTGTCATTGTAGTAGTAGGGTTACCTACCTGCGG
GGCAGCCAACACATGCATGATGCTGCGTTGCTGCCAATCATGTTTGCTTAGATGTCTGGC
TTCCTACTTTTGTTTTTCTCCTGTCAGGAGCTCCTGCTTTAAAAATGTGCAGCAACAATT
GCTCGTATAGTAGCATGTCCCTTTTGTTTTGTCTAGTAGCCAAGAAATGGGTTCCACGTT
TAGAGATAACGTGAAGCCTACTGTATACATATCCTAGATCATTGCTGTCCAATAAGTTTC
AGCAATAGAACTTCAGTACAGTGAGGAGATGTTTGCATTTGTTATTAATCACTATGCTGC
AAATCTGACTCGTGCAATTCAGGTATTCTGCCTATGGGTTTAGGACTTCGGCGATGGAGG
ACCACAACCAGTTCATCAGTGCGGCCATGGACACCGCCATGGACAACTACTCATGGCGCC
TGCTGCCGGCCCAGAACTCGTCCTTCTCACTCTCGAGCTACCCCATGCTGAGCACCCTGA
GCGACCTGGACCAGAGCGCGATCTGCTCGCTGGCCAAGACGGAGAGGGAGCCGCTGTCCT
TCTTCGGCGTGGGCGGCGGCTTCGACGACGACGAGTCGGCGGTGAAGCAGGAGAACCAGA
CGCTGCGGCCCTTCTTCGACGAGTGGCCCAAGGACAGGGACTCGTGGCCGGAGCTGCAGG
ACCATGACTCCAACCACAACAATGAGGCCTTCTCGGCCACCAAGCTGTCCATCTCCATCC
CGGTGACCAGCTCCGATTTCTCCACCACCGCCGGCTCCCGCTCGCCCCACGGTATATACT
CCCGGTGAAGGTGAACGGCGTTGGCCGGCCTGATCTCTGCTGATTTGCCGAAGCTCTCTG
GTAGTCTGGTCCACGACGGACGTCCTCAAATCATCACAGATGAGTGAACCGAACCGACGA
CCCGGTCGAATGTGTCTGTGAGCTGACCGCCGCTTTGTTTGCTTGCTTGCTCATTTTGTA
TGGATGCTGCCTTAACTATCATCGTCGTGCAGCACGAACAAAACACTACTTCGTTAATTT
TCTTTCTTCAATTTCACAACGTTTTGCTTGATATCCTGGGTTTTGATTTGCCATGTGTCG
GCCGGAACTGTACGAAGTTATCTATAGCCTCGATGGTCGTGCACGACATCGTTGACTTTT
CCCTCACACATGTTTTTGAAATAATCTTCAGTTTTGCTATATCTCAGGTGCGTGGAAATT
TTATTCGCAAAGTCACATATTCTAGTCCATCCCGATCTCGCAGGAGAAGATGGACCTCGC
CGGAGAAAACCATGGCCCCACCATCTATCTTAGTGGGAAGCCAGGGTCTCACTAGGGCGG
ATTCACTACCCCGTTATCTATCTTAGGGGTGGGGGTG
>a.11 Claire (Triticum aestivum)
CTATATTTTCCGGATAGCGGTTAAAGTGCATCTGGAGTTCCCATCCTCCATATTCGGCGA
TGCTCTTTGGTCGCACACCAAGAGGTGTCGCGAGACGGGGGACGAGCTCCTTGCCGAGCA
GCGCGTAGGGGTGGCCGGAGAAGAAGGCGTCGACGAGCGTCTCGCCGCCGCCAAGGAAGA
GCATGCGTACGCCAATGCTCTCCGGAGGTCGGCGGAGGAGCTCTACCTCAGCGGCAAGCC
ATGAGCCGCCCACCCCTAGGTTTAGATTAGTTTGATCTATGTTTTTATGTTTAAATGTAC
GATGAACTCCCGTGGTGAACTTTTGTGGCACGAACATCGTTTTAAATTTACAGTGTCGTT
TTTTAGCTGATCTATTCTGTCGTGTTGTGCGATCACTGCACGGGTCGAGCCACACAACAC
TAGTATCCATCGTTTACGGCTAGGACTACTAGGGTCTCTAATCACATTTGCTTCCCTAGT
TTTCGTCTCTCTCGATGTCAGTGTCTGCCCAGTAGAGTGCTTTCGTTGTTGGTGTTCTTT
CCGATCTCAAAGCATTTCACTACTCCATCGAAGATTCGCTCTGCCCCTACCGTACTTCAG
CTTGGTGGTTTCCATCGCGTGTCCAGGTTTGACAGTGCAAATTCGTTTTAGAGGATCCCT
CAAACGAACTTGACGGTACAGATTTTTAGCTAGAGTTGCTCTAAGCTGGAACCCTGCCGT
GTCGGCCTCACCCCCACACGGCGCTGCCGCTGCTGCGCCTATCACCACTTCACCAGGGCT
CCTAGTCCTATATATCCATCCCGCTGCCCCCCTTCTCGTCGTCGTCTCACTCTCACCAGG
CAGCAGATCGAGCCCTGCCCTGCGCAGCGAGGGAAAGAGACACACACAGCACAGCGCCAC
CAGGCAAGTAGGAGTAAAAGGCAAAAGCACGGCACATTAAAAGGGGAGGCCGGACCGGAC
CGGACCGGAGCCAAGCAGCAGCCGCAGCCGCAGCCGCAGCAGAGGAGAGAGAGAGAGAGA
GAGAGAGAGAGAGAGAGAGAGAGAGAGAGAGAGAGAGAGAGAGAGAGAGAGAGAGAGAGC
GGCATATATGGCGATGCCCTTTGCCTCCCTGTCGCCGGCAGCCGACCACCACCGCTCCTC
CCCCATCTTCCCCTTCTGCCGCTCCTCCCCTCTCTACTCGTAAGCCCGCCGGCCAGCTCC
CTCTTTTCTTTCTTTGTATCAACTTCTATCTGTAGCTCGAGGTGTTAGCTAATGCGGTGA
CCGGCTCCGGCGTGTTTGTGTGTGTGTGTGTGCAGGGCAGGGGAGGAGGCGGCGCAGCAG
CAGCAGCAGCAGCAGCACGCGATGAGCGGCGCGAGGTGGGCGGCGGCGAGGCCGGCGACC
TTCACGGCGGCGCAGTACGAGGAGCTGGAGCAGCAGGCGCTCATCTACAAGTACCTCGTC
GCCGGCGTGCCCGTCCCGCCGGATCTCCTCCTCCCCATCCGCCGGGGCTTCGACTCCCTC
GCCTCGCGCTTCTACCACCACCACGCCCGTACGTGCCCCCCCATAGATTCCTCCTCCTCC
---TACCACCTTCTATCTACACGCTTTTGCATTCCCCCGTGCGATTTGCTCGGCTTGTTT
ATTGGGATCGAGAGATTTCAGGTGTACTCGACCTCCTAGCTCGTCTCTTTGTTAATTGCT
CCGGTCATTTGTTAATCCTGCCCCGGATTTGGTCGCGCAAAGGTCTCATTATTCTAATCC
AAGAAGCCCCGTGCCCTGTTCAAGATTTGCTCCTACCACCTACTCCTACTACCATCTAGC
ATCTCCTGTCTTCTTGGTGGGTCTTTTAATTTATTTGGATTCAAGAAGCCTCATCCTCAT
GTGGGTTTGATTTGATTAGATGGCACTAGGCTTGCTTGGCCCAGGCTAAGAACGAAGCGA
AAAGTAGAGGAGGTGGGTTGGGTTAGTAGTTTATTGGTGCTTCCTTGTCATGGGGGTTAT
TCCTGTCTGGTTGTTGGGAGCCTTACCCACGCATTCACTCGCTCACTGCCGTGGCTGGTC
CTGCCACGGGCGATTTCAGCGATCCACCCTCACATGGACTCCCGAGAAAAAAGATCAATA
ATCAAGCGCTGCACTGTAGATCGCGCGCACTTCCTCCTTTCCCCGGAAATAATTTCACAT
ATACCTCGTTCCTTCCGGCGGGGTAAATGAATGATTGGTTGGATGGACAGATAGATCCAG
GACGGCCGACCGCGACGGCTCTCGTGCTGCACGCCGTCTCCGTCCGGCCGGCGGCGCGAT
TTGATCTTGCGTCCGGATGAGCACCGACACAGACGTACGTGCAGATGTATGGAGCATCGT
CACATCATTGTTGACCTGGGTTTTCTTAATTTGCTTGCAGTTGGGTACGGGTCCTACTTC
GGGAAGAAGCTGGATCCGGAGCCGGGGCGGTGCCGGCGGACGGACGGCAAGAAGTGGCGG
TGCTCCAAGGAGGCCGCCCAGGACTCCAAGTACTGCGAGCGCCACATGCACCGCGGCCGC
AACCGTTCAAGAAAGCCTGTGGAAACGCAGCTCGTCTCCCACTCCCAGCAGCTGCAGCAG
CAGGCCCCCGCCGCCGCGTTCCACGGCCACTCGCCGTACCCGGCGATCGCCACTGGCGCC
GGCGCGCCCGGCTCCTTCGCCCTGGGGTCTACTGCTCAGCTGCACATGGATAATGCTGCT
GCGCCTTACGCGACCGCTGGCGCCGCCGGGAACAAAGATTTCAGGTGATCTCCATTAACC
TTCTCTGCATGCTCTGCCGTCGTGCTGATCACCTGCCGTTTTTATCTTCTGCATGCTCTG
CTGCCGTGCCGATTAGTTTTTCTTTACCTAGTGGTTGGTGTCAGGGCCGATAACATGTGA
TGTTCCCATTTTTGTGCTTGATTGCATCAGTAGACAGGCAGAGCCTGTGTTGATCAGACT
AGCACTAGTGCTCTTCTGACACCGTTAGTAGCATGATCTGTGCTTGCTTAGGTAATTGCT
TTGCAGTATCTGGCCATGCTTTGTGGGGCAGATTTTAGCCTGAGAAGATTGCGAAACAGA
GTGGTGCTCTGCTCTGATGCAAGTTCAGAGCAGAGCGTTCTTCTAAACTAGATTCACACG
CATACTCTGCGTGCAACAGATGAAACTGTATCTGCGTTTTATGTTCAGACCTAGCCCCTG
CTGCTTGCTGCTTATCTTTTATTCTGCTGACCCATGTTTGTTTTCCATGTTTGGGGCTGG
GCTAGAAAATAATGTCAGTTCTGCTGCAGCAAAACTTACCAGTTCCTGCCTTTCCCTACA
CCTGAAACCATCTGAAAAGGCTAGCATGATTATGGAAGCCCATGACCTTTTGCCCATCCA
TCCATCCATCCTCGAGCTTTTATTTCTGGGGTTTGCTTCATCAGAACTTTGTGATGAGTT
ACCAGCAGTGTCCCTTTACCGAAGCCCTGTCATTGTAGTAGTAGGGTTACCTACCTGCGG
GGCAGCCAACACATGCATGATGCTGCGTTGCTGCCAATCATGTTTGCTTAGATGTCTGGC
TTCCTACTTTTGTTTTTCTCCTGTCAGGAGCTCCTGCTTTAAAAATGTGCAGCAACAATT
GCTCGTATAGTAGCATGTCCCTTTTGTTTTGTCTAGTAGCCAAGAAATGGGTTCCACGTT
TAGAGATAACGTGAAGCCTACTGTATACATATCCTAGATCATTGCTGTCCAATAAGTTTC
AGCAATAGAACTTCAGTACAGTGAGGAGATGTTTGCATTTGTTATTAATCACTATGCTGC
AAATCTGACTCGTGCAATTCAGGTATTCTGCCTATGGGTTTAGGACTTCGGCGATGGAGG
ACCACAACCAGTTCATCAGTGCGGCCATGGACACCGCCATGGACAACTACTCATGGCGCC
TGCTGCCGGCCCAGAACTCGTCCTTCTCACTCTCGAGCTACCCCATGCTGAGCACCCTGA
GCGACCTGGACCAGAGCGCGATCTGCTCGCTGGCCAAGACGGAGAGGGAGCCGCTGTCCT
TCTTCGGCGTGGGCGGCGGCTTCGACGACGACGAGTCGGCGGTGAAGCAGGAGAACCAGA
CGCTGCGGCCCTTCTTCGACGAGTGGCCCAAGGACAGGGACTCGTGGCCGGAGCTGCAGG
ACCATGACTCCAACCACAACAATGAGGCCTTCTCGGCCACCAAGCTGTCCATCTCCATCC
CGGTGACCAGCTCCGATTTCTCCACCACCGCCGGCTCCCGCTCGCCCCACGGTATATACT
CCCGGTGAAGGTGAACGGCGTTGGCCGGCCTGATCTCTGCTGATTTGCCGAAGCTCTCTG
GTAGTCTGGTCCACGACGGACGTCCTCAAATCATCACAGATGAGTGAACCGAACCGACGA
CCCGGTCGAATGTGTCTGTGAGCTGACCGCCGCTTTGTTTGCTTGCTTGCTCATTTTGTA
TGGATGCTGCCTTAACTATCATCGTCGTGCAGCACGAACAAAACACTACTTCGTTAATTT
TCTTTCTTCAATTTCACAACGTTTTGCTTGATATCCTGGGTTTTGATTTGCCATGTGTCG
GCCGGAACTGTACGAAGTTATCTATAGCCTCGATGGTCGTGCACGACATCGTTGACTTTT
CCCTCACACATGTTTTTGAAATAATCTTCAGTTTTGCTATATCTCAGGTGCGTGGAAATT
TTATTCGCAAAGTCACATATTCTAGTCCATCCCGATCTCGCAGGAGAAGATGGACCTCGC
CGGAGAAAACCATGGCCCCACCATCTATCTTAGTGGGAAGCCAGGGTCTCACTAGGGCGG
ATTCACTACCCCGTTATCTATCTTAGGGGTGGGGGTG
>a.12 SY Mattis (Triticum aestivum)
CTATATTTTCCGGATAGCGGTTAAAGTGCATCTGGAGTTCCCATCCTCCATATTCGGCGA
TGCTCTTTGGTCGCACACCAAGAGGTGTCGCGAGACGGGGGACGAGCTCCTTGCCGAGCA
GCGCGTAGGGGTGGCCGGAGAAGAAGGCGTCGACGAGCGTCTCGCCGCCGCCAAGGAAGA
GCATGCGTACGCCAATGCTCTCCGGAGGTCGGCGGAGGAGCTCTACCTCAGCGGCAAGCC
ATGAGCCGCCCACCCCTAGGTTTAGATTAGTTTGATCTATGTTTTTATGTTTAAATGTAC
GATGAACTCCCGTGGTGAACTTTTGTGGCACGAACATCGTTTTAAATTTACAGTGTCGTT
TTTTAGCTGATCTATTCTGTCGTGTTGTGCGATCACTGCACGGGTCGAGCCACACAACAC
TAGTATCCATCGTTTACGGCTAGGACTACTAGGGTCTCTAATCACATTTGCTTCCCTAGT
TTTCGTCTCTCTCGATGTCAGTGTCTGCCCAGTAGAGTGCTTTCGTTGTTGGTGTTCTTT
CCGATCTCAAAGCATTTCACTACTCCATCGAAGATTCGCTCTGCCCCTACCGTACTTCAG
CTTGGTGGTTTCCATCGCGTGTCCAGGTTTGACAGTGCAAATTCGTTTTAGAGGATCCCT
CAAACGAACTTGACGGTACAGATTTTTAGCTAGAGTTGCTCTAAGCTGGAACCCTGCCGT
GTCGGCCTCACCCCCACACGGCGCTGCCGCTGCTGCGCCTATCACCACTTCACCAGGGCT
CCTAGTCCTATATATCCATCCCGCTGCCCCCCTTCTCGTCGTCGTCTCACTCTCACCAGG
CAGCAGATCGAGCCCTGCCCTGCGCAGCGAGGGAAAGAGACACACACAGCACAGCGCCAC
CAGGCAAGTAGGAGTAAAAGGCAAAAGCACGGCACATTAAAAGGGGAGGCCGGACCGGAC
CGGACCGGAGCCAAGCAGCAGCCGCAGCCGCAGCCGCAGCAGAG----------------
------------GAGAGAGAGAGAGAGAGAGAGAGAGAGAGAGAGAGAGAGAGAGAGAGC
GGCATATATGGCGATGCCCTTTGCCTCCCTGTCGCCGGCAGCCGACCACCACCGCTCCTC
CCCCATCTTCCCCTTCTGCCGCTCCTCCCCTCTCTACTCGTAAGCCCGCCGGCCAGCTCC
CTCTTTTCTTTCTTTGTATCAACTTCTATCTGTAGCTCGAGGTGTTAGCTAATGCGGTGA
CCGGCTCCGGCGTGTTTGTGTGTGTGTGTGTGCAGGGCAGGGGAGGAGGCGGCGCAGCAG
CAGCAGCAGCAGCAGCACGCGATGAGCGGCGCGAGGTGGGCGGCGGCGAGGCCGGCGACC
TTCACGGCGGCGCAGTACGAGGAGCTGGAGCAGCAGGCGCTCATCTACAAGTACCTCGTC
GCCGGCGTGCCCGTCCCGCCGGATCTCCTCCTCCCCATCCGCCGGGGCTTCGACTCCCTC
GCCTCGCGCTTCTACCACCACCACGCCCGTACGTGCCCCCCCATAGATTCCTCCTCCTCC
---TACCACCTTCTATCTACACGCTTTTGCATTCCCCCGTGCGATTTGCTCGGCTTGTTT
ATTGGGATCGAGAGATTTCAGGTGTACTCGACCTCCTAGCTCGTCTCTTTGTTAATTGCT
CCGGTCATTTGTTAATCCTGCCCCGGATTTGGTCGCGCAAAGGTCTCATTATTCTAATCC
AAGAAGCCCCGTGCCCTGTTCAAGATTTGCTCCTACCACCTACTCCTACTACCATCTAGC
ATCTCCTGTCTTCTTGGTGGGTCTTTTAATTTATTTGGATTCAAGAAGCCTCATCCTCAT
GTGGGTTTGATTTGATTAGATGGCACTAGGCTTGCTTGGCCCAGGCTAAGAACGAAGCGA
AAAGTAGAGGAGGTGGGTTGGGTTAGTAGTTTATTGGTGCTTCCTTGTCATGGGGGTTAT
TCCTGTCTGGTTGTTGGGAGCCTTACCCACGCATTCACTCGCTCACTGCCGTGGCTGGTC
CTGCCACGGGCGATTTCAGCGATCCACCCTCACATGGACTCCCGAGAAAAAAGATCAATA
ATCAAGCGCTGCACTGTAGATCGCGCGCACTTCCTCCTTTCCCCGGAAATAATTTCACAT
ATACCTCGTTCCTTCCGGCGGGGTAAATGAATGATTGGTTGGATGGACAGATAGATCCAG
GACGGCCGACCGCGACGGCTCTCGTGCTGCACGCCGTCTCCGTCCGGCCGGCGGCGCGAT
TTGATCTTGCGTCCGGATGAGCACCGACACAGACGTACGTGCAGATGTATGGAGCATCGT
CACATCATTGTTGACCTGGGTTTTCTTAATTTGCTTGCAGTTGGGTACGGGTCCTACTTC
GGGAAGAAGCTGGATCCGGAGCCGGGGCGGTGCCGGCGGACGGACGGCAAGAAGTGGCGG
TGCTCCAAGGAGGCCGCCCAGGACTCCAAGTACTGCGAGCGCCACATGCACCGCGGCCGC
AACCGTTCAAGAAAGCCTGTGGAAACGCAGCTCGTCTCCCACTCCCAGCAGCTGCAGCAG
CAGGCCCCCGCCGCCGCGTTCCACGGCCACTCGCCGTACCCGGCGATCGCCACTGGCGCC
GGCGCGCCCGGCTCCTTCGCCCTGGGGTCTACTGCTCAGCTGCACATGGATAATGCTGCT
GCGCCTTACGCGACCGCTGGCGCCGCCGGGAACAAAGATTTCAGGTGATCTCCATTAACC
TTCTCTGCATGCTCTGCCGTCGTGCTGATCACCTGCCGTTTTTATCTTCTGCATGCTCTG
CTGCCGTGCCGATTAGTTTTTCTTTACCTAGTGGTTGGTGTCAGGGCCGATAACATGTGA
TGTTCCCATTTTTGTGCTTGATTGCATCAGTAGACAGGCAGAGCCTGTGTTGATCAGACT
AGCACTAGTGCTCTTCTGACACCGTTAGTAGCATGATCTGTGCTTGCTTAGGTAATTGCT
TTGCAGTATCTGGCCATGCTTTGTGGGGCAGATTTTAGCCTGAGAAGATTGCGAAACAGA
GTGGTGCTCTGCTCTGATGCAAGTTCAGAGCAGAGCGTTCTTCTAAACTAGATTCACACG
CATACTCTGCGTGCAACAGATGAAACTGTATCTGCGTTTTATGTTCAGACCTAGCCCCTG
CTGCTTGCTGCTTATCTTTTATTCTGCTGACCCATGTTTGTTTTCCATGTTTGGGGCTGG
GCTAGAAAATAATGTCAGTTCTGCTGCAGCAAAACTTACCAGTTCCTGCCTTTCCCTACA
CCTGAAACCATCTGAAAAGGCTAGCATGATTATGGAAGCCCATGACCTTTTGCCCATCCA
TCCATCCATCCTCGAGCTTTTATTTCTGGGGTTTGCTTCATCAGAACTTTGTGATGAGTT
ACCAGCAGTGTCCCTTTACCGAAGCCCTGTCATTGTAGTAGTAGGGTTACCTACCTGCGG
GGCAGCCAACACATGCATGATGCTGCGTTGCTGCCAATCATGTTTGCTTAGATGTCTGGC
TTCCTACTTTTGTTTTTCTCCTGTCAGGAGCTCCTGCTTTAAAAATGTGCAGCAACAATT
GCTCGTATAGTAGCATGTCCCTTTTGTTTTGTCTAGTAGCCAAGAAATGGGTTCCACGTT
TAGAGATAACGTGAAGCCTACTGTATACATATCCTAGATCATTGCTGTCCAATAAGTTTC
AGCAATAGAACTTCAGTACAGTGAGGAGATGTTTGCATTTGTTATTAATCACTATGCTGC
AAATCTGACTCGTGCAATTCAGGTATTCTGCCTATGGGTTTAGGACTTCGGCGATGGAGG
ACCACAACCAGTTCATCAGTGCGGCCATGGACACCGCCATGGACAACTACTCATGGCGCC
TGCTGCCGGCCCAGAACTCGTCCTTCTCACTCTCGAGCTACCCCATGCTGAGCACCCTGA
GCGACCTGGACCAGAGCGCGATCTGCTCGCTGGCCAAGACGGAGAGGGAGCCGCTGTCCT
TCTTCGGCGTGGGCGGCGGCTTCGACGACGACGAGTCGGCGGTGAAGCAGGAGAACCAGA
CGCTGCGGCCCTTCTTCGACGAGTGGCCCAAGGACAGGGACTCGTGGCCGGAGCTGCAGG
ACCATGACTCCAACCACAACAATGAGGCCTTCTCGGCCACCAAGCTGTCCATCTCCATCC
CGGTGACCAGCTCCGATTTCTCCACCACCGCCGGCTCCCGCTCGCCCCACGGTATATACT
CCCGGTGAAGGTGAACGGCGTTGGCCGGCCTGATCTCTGCTGATTTGCCGAAGCTCTCTG
GTAGTCTGGTCCACGACGGACGTCCTCAAATCATCACAGATGAGTGAACCGAACCGACGA
CCCGGTCGAATGTGTCTGTGAGCTGACCGCCGCTTTGTTTGCTTGCTTGCTCATTTTGTA
TGGATGCTGCCTTAACTATCATCGTCGTGCAGCACGAACAAAACACTACTTCGTTAATTT
TCTTTCTTCAATTTCACAACGTTTTGCTTGATATCCTGGGTTTTGATTTGCCATGTGTCG
GCCGGAACTGTACGAAGTTATCTATAGCCTCGATGGTCGTGCACGACATCGTTGACTTTT
CCCTCACACATGTTTTTGAAATAATCTTCAGTTTTGCTATATCTCAGGTGCGTGGAAATT
TTATTCGCAAAGTCACATATTCTAGTCCATCCCGATCTCGCAGGAGAAGATGGACCTCGC
CGGAGAAAACCATGGCCCCACCATCTATCTTAGTGGGAAGCCAGGGTCTCACTAGGGCGG
ATTCACTACCCCGTTATCTATCTTAGGGGTGGGGGTG
>a.17 PI190962 (Triticum spelta)
CTATATTTTCCGGATAGCGGTTAAAGTGCATCTGGAGTTCCCATCCTCCATATTCGGCGA
TGCTCTTTGGTCGCACACCAAGAGGTGTCGCGAGACGGGGGACGAGCTCCTTGCCGAGCA
GCGCGTAGGGGTGGCCGGAGAAGAAGGCGTCGACGAGCGTCTCGCCGCCGCCAAGGAAGA
GCATGCGTACGCCAATGCTCTCCGGAGGTCGGCGGAGGAGCTCTACCTCAGCGGCAAGCC
ATGAGCCGCCCACCCCTAGGTTTAGATTAGTTTGATCTATGTTTTTATGTTTAAATGTAC
GATGAACTCCCGTGGTGAACTTTTGTGGCACGAACATCGTTTTAAATTTACAGTGTCGTT
TTTTAGCTGATCTATTCTGTCGTGTTGTGCGATCACTGCACGGGTCGAGCCACACAACAC
TAGTATCCATCGTTTACGGCTAGGACTACTAGGGTCTCTAATCACATTTGCTTCCCTAGT
TTTCGTCTCTCTCGATGTCAGTGTCTGCCCAGTAGAGTGCTTTCGTTGTTGGTGTTCTTT
CCGATCTCAAAGCATTTCACTACTCCATCGAAGATTCGCTCTGCCCCTACCGTACTTCAG
CTTGGTGGTTTCCATCGCGTGTCCAGGTTTGACAGTGCAAATTCGTTTTAGAGGATCCCT
CAAACGAACTTGACGGTACAGATTTTTAGCTAGAGTTGCTCTAAGCTGGAACCCTGCCGT
GTCGGCCTCACCCCCACACGGCGCTGCCGCTGCTGCGCCTATCACCACTTCACCAGGGCT
CCTAGTCCTATATATCCATCCCGCTGCCCCCCTTCTCGTCGTCGTCTCACTCTCACCAGG
CAGCAGATCGAGCCCTGCCCTGCGCAGCGAGGGAAAGAGACACACACAGCACAGCGCCAC
CAGGCAAGTAGGAGTAAAAGGCAAAAGCACGGCACATTAAAAGGGGAGGCCGGACCGGAC
CGGACCGGAGCCAAGCAGCAGCCGCAGCCGCAGCCGCAGCAGAG----------------
------------------------------GAGAGAGAGAGAGAGAGAGAGAGAGAGAGC
GGCATATATGGCGATGCCCTTTGCCTCCCTGTCGCCGGCAGCCGACCACCACCGCTCCTC
CCCCATCTTCCCCTTCTGCCGCTCCTCCCCTCTCTACTCGTAAGCCCGCCGGCCAGCTCC
CTCTTTTCTTTCTTTGTATCAACTTCTATCTGTAGCTCGAGGTGTTAGCTAATGCGGTGA
CCGGCTCCGGCGTGTTTGTGTGTGTGTGTGTGCAGGGCAGGGGAGGAGGCGGCGCAGCAG
CAGCAGCAGCAGCAGCACGCGATGAGCGGCGCGAGGTGGGCGGCGGCGAGGCCGGCGACC
TTCACGGCGGCGCAGTACGAGGAGCTGGAGCAGCAGGCGCTCATCTACAAGTACCTCGTC
GCCGGCGTGCCCGTCCCGCCGGATCTCCTCCTCCCCATCCGCCGGGGCTTCGACTCCCTC
GCCTCGCGCTTCTACCACCACCACGCCCGTACGTGCCCCCCCATAGATTCCTCCTCCTCC
---TACCACCTTCTATCTACACGCTTTTGCATTCCCCCGTGCGATTTGCTCGGCTTGTTT
ATTGGGATCGAGAGATTTCAGGTGTACTCGACCTCCTAGCTCGTCTCTTTGTTAATTGCT
CCGGTCATTTGTTAATCCTGCCCCGGATTTGGTCGCGCAAAGGTCTCATTATTCTAATCC
AAGAAGCCCCGTGCCCTGTTCAAGATTTGCTCCTACCACCTACTCCTACTACCATCTAGC
ATCTCCTGTCTTCTTGGTGGGTCTTTTAATTTATTTGGATTCAAGAAGCCTCATCCTCAT
GTGGGTTTGATTTGATTAGATGGCACTAGGCTTGCTTGGCCCAGGCTAAGAACGAAGCGA
AAAGTAGAGGAGGTGGGTTGGGTTAGTAGTTTATTGGTGCTTCCTTGTCATGGGGGTTAT
TCCTGTCTGGTTGTTGGGAGCCTTACCCACGCATTCACTCGCTCACTGCCGTGGCTGGTC
CTGCCACGGGCGATTTCAGCGATCCACCCTCACATGGACTCCCGAGAAAAAAGATCAATA
ATCAAGCGCTGCACTGTAGATCGCGCGCACTTCCTCCTTTCCCCGGAAATAATTTCACAT
ATACCTCGTTCCTTCCGGCGGGGTAAATGAATGATTGGTTGGATGGACAGATAGATCCAG
GACGGCCGACCGCGACGGCTCTCGTGCTGCACGCCGTCTCCGTCCGGCCGGCGGCGCGAT
TTGATCTTGCGTCCGGATGAGCACCGACACAGACGTACGTGCAGATGTATGGAGCATCGT
CACATCATTGTTGACCTGGGTTTTCTTAATTTGCTTGCAGTTGGGTACGGGTCCTACTTC
GGGAAGAAGCTGGATCCGGAGCCGGGGCGGTGCCGGCGGACGGACGGCAAGAAGTGGCGG
TGCTCCAAGGAGGCCGCCCAGGACTCCAAGTACTGCGAGCGCCACATGCACCGCGGCCGC
AACCGTTCAAGAAAGCCTGTGGAAACGCAGCTCGTCTCCCACTCCCAGCAGCTGCAGCAG
CAGGCCCCCGCCGCCGCGTTCCACGGCCACTCGCCGTACCCGGCGATCGCCACTGGCGCC
GGCGCGCCCGGCTCCTTCGCCCTGGGGTCTACTGCTCAGCTGCACATGGATAATGCTGCT
GCGCCTTACGCGACCGCTGGCGCCGCCGGGAACAAAGATTTCAGGTGATCTCCATTAACC
TTCTCTGCATGCTCTGCCGTCGTGCTGATCACCTGCCGTTTTTATCTTCTGCATGCTCTG
CTGCCGTGCCGATTAGTTTTTCTTTACCTAGTGGTTGGTGTCAGGGCCGATAACATGTGA
TGTTCCCATTTTTGTGCTTGATTGCATCAGTAGACAGGCAGAGCCTGTGTTGATCAGACT
AGCACTAGTGCTCTTCTGACACCGTTAGTAGCATGATCTGTGCTTGCTTAGGTAATTGCT
TTGCAGTATCTGGCCATGCTTTGTGGGGCAGATTTTAGCCTGAGAAGATTGCGAAACAGA
GTGGTGCTCTGCTCTGATGCAAGTTCAGAGCAGAGCGTTCTTCTAAACTAGATTCACACG
CATACTCTGCGTGCAACAGATGAAACTGTATCTGCGTTTTATGTTCAGACCTAGCCCCTG
CTGCTTGCTGCTTATCTTTTATTCTGCTGACCCATGTTTGTTTTCCATGTTTGGGGCTGG
GCTAGAAAATAATGTCAGTTCTGCTGCAGCAAAACTTACCAGTTCCTGCCTTTCCCTACA
CCTGAAACCATCTGAAAAGGCTAGCATGATTATGGAAGCCCATGACCTTTTGCCCATCCA
TCCATCCATCCTCGAGCTTTTATTTCTGGGGTTTGCTTCATCAGAACTTTGTGATGAGTT
ACCAGCAGTGTCCCTTTACCGAAGCCCTGTCATTGTAGTAGTAGGGTTACCTACCTGCGG
GGCAGCCAACACATGCATGATGCTGCGTTGCTGCCAATCATGTTTGCTTAGATGTCTGGC
TTCCTACTTTTGTTTTTCTCCTGTCAGGAGCTCCTGCTTTAAAAATGTGCAGCAACAATT
GCTCGTATAGTAGCATGTCCCTTTTGTTTTGTCTAGTAGCCAAGAAATGGGTTCCACGTT
TAGAGATAACGTGAAGCCTACTGTATACATATCCTAGATCATTGCTGTCCAATAAGTTTC
AGCAATAGAACTTCAGTACAGTGAGGAGATGTTTGCATTTGTTATTAATCACTATGCTGC
AAATCTGACTCGTGCAATTCAGGTATTCTGCCTATGGGTTTAGGACTTCGGCGATGGAGG
ACCACAACCAGTTCATCAGTGCGGCCATGGACACCGCCATGGACAACTACTCATGGCGCC
TGCTGCCGGCCCAGAACTCGTCCTTCTCACTCTCGAGCTACCCCATGCTGAGCACCCTGA
GCGACCTGGACCAGAGCGCGATCTGCTCGCTGGCCAAGACGGAGAGGGAGCCGCTGTCCT
TCTTCGGCGTGGGCGGCGGCTTCGACGACGACGAGTCGGCGGTGAAGCAGGAGAACCAGA
CGCTGCGGCCCTTCTTCGACGAGTGGCCCAAGGACAGGGACTCGTGGCCGGAGCTGCAGG
ACCATGACTCCAACCACAACAATGAGGCCTTCTCGGCCACCAAGCTGTCCATCTCCATCC
CGGTGACCAGCTCCGATTTCTCCACCACCGCCGGCTCCCGCTCGCCCCACGGTATATACT
CCCGGTGAAGGTGAACGGCGTTGGCCGGCCTGATCTCTGCTGATTTGCCGAAGCTCTCTG
GTAGTCTGGTCCACGACGGACGTCCTCAAATCATCACAGATGAGTGAACCGAACCGACGA
CCCGGTCGAATGTGTCTGTGAGCTGACCGCCGCTTTGTTTGCTTGCTTGCTCATTTTGTA
TGGATGCTGCCTTAACTATCATCGTCGTGCAGCACGAACAAAACACTACTTCGTTAATTT
TCTTTCTTCAATTTCACAACGTTTTGCTTGATATCCTGGGTTTTGATTTGCCATGTGTCG
GCCGGAACTGTACGAAGTTATCTATAGCCTCGATGGTCGTGCACGACATCGTTGACTTTT
CCCTCACACATGTTTTTGAAATAATCTTCAGTTTTGCTATATCTCAGGTGCGTGGAAATT
TTATTCGCAAAGTCACATATTCTAGTCCATCCCGATCTCGCAGGAGAAGATGGACCTCGC
CGGAGAAAACCATGGCCCCACCATCTATCTTAGTGGGAAGCCAGGGTCTCACTAGGGCGG
ATTCACTACCCCGTTATCTATCTTAGGGGTGGGGGTG
>a.16 Zavitan (Triticum dicoccoides)
CTATATTTTCCGGATAGCGGTTAAAGTGCATCTGGAGTTCCCATCCTCCATATTCGGCGA
TGCTCTTTGGTCGCACACCAAGAGGTGTCGCGAGACGGGGGACGAGCTCCTTGCCGAGCA
GCGCGTAGGGGTGGCCGGAGAAGAAGGCGTCGACGAGCGTCTCGCCGCCGCCAAGGAAGA
GCATGCGTACGCCAATGCTCTCCGGAGGTCGGCGGAGGAGCTCTACCTCAGCGGCAAGCC
ATGAGCCGCCCACCCCTAGGTTTAGATTAGTTTGATCTATGTTTTTATGTTTAAATGTAC
GATGAACTCCCGTGGTGAACTTTTGTGGCACGAACATCGTTTTAAATTTACAGTGTCGTT
TTTTAGCTGATCTATTCTGTCGTGTTGTGCGATCACTGCACGGGTCGAGCCACACAACAC
TAGTATCCATCGTTTACGGCTAGGACTACTGGGGTCTCTAATCACATTTGCTTCCCTAGT
TTTCGTCTCTCTCGATGTCAGTGTCTGCCCAGTAGAGTGCTTTCGTTGTTGGTGTTCTTT
CCGATCTCAAAGCATTTCACTACTCCATCGAAGATTCGCTCTGCCCCTACCGTACTTCAG
CTTGGTGGTTTCCATCGCGTGTCCAGGTTTGACAGTGCAAATTCGTTTTAGAGGATCCCT
CAAACGAACTTGACGGTACAGATTTTTAGCTAGAGTTGCTCTAAGCTGGAACCCTGCCGT
GTCGGCCTCACCCCCACACGGCGCTGCCGCTGCTGCGCCTATCACCACTTCACCAGGGCT
CCTAGTCCTATATATCCATCCCGCTGCCCCCCTTCTCGTCGTCGTCTCACTCTCACCAGG
CAGCAGATCGAGCCCTGCCCTGCGCAGCGAGGGAAAGAGACACACACAGCACAGCGCCAC
CAGGCAAGTAGGAGTAAAAGGCAAAAGCACGGCACGTTAAAAGGGGAGGCCGGACCGGAC
CGGACCGGAGCCA------------AGCCGCAGCCGCAGCAGAG----------------
------------------GAGAGAGAGAGAGAGAGAGAGAGAGAGAGAGAGAGAGAGAGC
GGCATATATGGCGATGCCCTTTGCCTCCCTGTCGCCGGCAGCCGACCACCACCGCTCCTC
CCCCATCTTCCCCTTCTGCCGCTCCTCCCCTCTCTACTCGTAAGCCCGCCGGCCAGCTCC
CTCTTTTCTTTCTTTGTATCAACTTCTATCTGTAGCTCGAGGTGTTAGCTAATGCGGTGA
CCGGCTCCGGCGTGTTTGTGTGTGTGTGTGTGCAGGGCAGGGGAGGAGGCGGCGCAGCAG
CAGCAGCAGCAGCAGCACGCGATGAGCGGCGCGAGGTGGGCGGCGGCGAGGCCGGCGACC
TTCACGGCGGCGCAGTACGAGGAGCTGGAGCAGCAGGCGCTCATCTACAAGTACCTCGTC
GCCGGCGTGCCCGTCCCGCCGGATCTCCTCCTCCCCATCCGCCGGGGCTTCGACTCCCTC
GCCTCGCGCTTCTACCACCACCACGCCCGTACGTGCCCCCCCATAGATTCCTCCTCCTCC
---TACCACCTTCTATCTACACGCTTTTGCATTCCCCCGTGCGATTTGCTCGGCTTGTTT
ATTGGGATCGAGAGATTTCAGGTGTACTCGACCTCCTAGCTCGTCTCTTTGTTAATTGCT
CCGGTCATTTGTTAATCCTGCCCCGGATTTGGTCGCGCAAAGGTCTCATTATTCTAATCC
AAGAAGCCCCGTGCCCTGTTCAAGATTTGCTCCTACCACCTACTCCTACTACCATCTAGC
ATCTCCTGTCTTCTTGGTGGGTCTTTTAATTTATTTGGATTCAAGAAGCCTCATCCTCAT
GTGGGTTTGATTTGATTAGATGGCACTAGGCTTGCTTGGCCCAGGCTAAGAACGAAGCGA
AAAGTAGAGGAGGTGGGTTGGGTTAGTAGTTTATTGGTGCTTCCTTGTCATGGGGGTTAT
TCCTGTCTGGTTGTTGGGAGCCTTACCCACGCATTCACTCGCTCACTGCCGTGGCTGGTC
CTGCCACGGGCGATTTCAGCGATCCACCCTCACATGGACTCCCGAGAAAAAAGATCAATA
ATCAAGCGCTGCACTGTAGATCGCGCGCACTTCCTCCTTTCCCCGGAAATAATTTCACAT
ATACCTCGTTCCTTCCGGCGGGGTAAATGAATGATTGGTTGGATGGACAGATAGATCCAG
GACGGCCGACCGCGACGGCTCTCGTGCTGCACGCCGTCTCCGTCCGGCCGGCGGCGCGAT
TTGATCTTGCGTCCGGATGAGCACCGACACAGACGTACGTGCAGATGTATGGAGCATCGT
CACATCATTGTTGACCTGGGTTTTCTTAATTTGCTTGCAGTTGGGTACGGGTCCTACTTC
GGGAAGAAGCTGGATCCGGAGCCGGGGCGGTGCCGGCGGACGGACGGCAAGAAGTGGCGG
TGCTCCAAGGAGGCCGCCCAGGACTCCAAGTACTGCGAGCGCCACATGCACCGCGGCCGC
AACCGTTCAAGAAAGCCTGTGGAAACGCAGCTCGTCTCCCACTCCCAGCAGCTGCAGCAG
CAGGCCCCCGCCGCCGCGTTCCACGGCCACTCGCCGTACCCGGCGATCGCCACTGGCGCC
GGCGCGCCCGGCTCCTTCGCCCTGGGGTCTACTGCTCAGCTGCACATGGATAATGCTGCT
GCGCCTTACGCGACCGCTGGCGCCGCCGGGAACAAAGATTTCAGGTGATCTCCATTAACC
TTCTCTGCATGCTCTGCCGTCGTGCTGATCACCTGCCGTTTTTATCTTCTGCATGCTCTG
CTGCCGTGCCGATTAGTTTTTCTTTACCTAGTGGTTGGTGTCAGGGCCGATAACATGTGA
TGTTCCCATTTTTGTGCTTGATTGCATCAGTAGACAGGCAGAGCCTGTGTTGATCAGACT
AGCACTAGTGCTCTTCTGACACCGTTAGTAGCATGATCTGTGCTTGCTTAGGTAATTGCT
TTGCAGTATCTGGCCATGCTTTGTGGGGCAGATTTTAGCCTGAGAAGATTGCGAAACAGA
GTGGTGCTCTGCTCTGATGCAAGTTCAGAGCAGAGCGTTCTTCTAAACTAGATTCACACG
CATACTCTGCGTGCAACAGATGAAACTGTATCTGCGTTTTATGTTCAGACCTAGCCCCTG
CTGCTTGCTGCTTATCTTTTATTCTGCTGACCCATGTTTGTTTTCCATGTTTGGGGCTGG
GCTAGAAAATAATGTCAGTTCTGCTGCAGCAAAACTTACCAGTTCCTGCCTTTCCCTACA
CCTGAAACCATCTGAAAAGGCTAGCATGATTATGGAAGCCCATGACCTTTTGCCCATCCA
TCCATCCATCCTCGAGCTTTTATTTCTGGGGTTTGCTTCATCAGAACTTTGTGATGAGTT
ACCAGCAGTGTCCCTTTACCGAAGCCCTGTCATTGTAGTAGTAGGGTTACCTACCTGCGG
GGCAGCCAACACATGCATGATGCTGCGTTGCTGCCAATCATGTTTGCTTAGATGTCTGGC
TTCCTACTTTTGTTTTTCTCCTGTCAGGAGCTCCTGCTTTAAAAATGTGCAGCAACAATT
GCTCGTATAGTAGCATGTCCCTTTTGTTTTGTCTAGTAGCCAAGAAATGGGTTCCACGTT
TAGAGATAACGTGAAGCCTACTGTATACATATCCTAGATCATTGCTGTCCAATAAGTTTC
AGCAATAGAACTTCAGTACAGTGAGGAGATGTTTGCATTTGTTATTAATCACTATGCTGC
AAATCTGACTCGTGCAATTCAGGTATTCTGCCTATGGGTTTAGGACTTCGGCGATGGAGG
ACCACAACCAGTTCATCAGTGCGGCCATGGACACCGCCATGGACAACTACTCATGGCGCC
TGCTGCCGGCCCAGAACTCGTCCTTCTCACTCTCGAGCTACCCCATGCTGAGCACCCTGA
GCGACCTGGACCAGAGCGCGATCTGCTCGCTGGCCAAGACGGAGAGGGAGCCGCTGTCCT
TCTTCGGCGTGGGCGGCGGCTTCGACGACGACGAGTCGGCGGTGAAGCAGGAGAACCAGA
CGCTGCGGCCCTTCTTCGACGAGTGGCCCAAGGACAGGGACTCGTGGCCGGAGCTGCAGG
ACCATGACTCCAACCACAACAATGAGGCCTTCTCGGCCACCAAGCTGTCCATCTCCATCC
CGGTGACCAGCTCCGATTTCTCCACCACCGCCGGCTCCCGCTCGCCCCACGGTATATACT
CCCGGTGAAGGTGAACGGCGTTGGCCGGCCTGATCTCTGCTGATTTGCCGAAGCTCTCTG
GTAGTCTGGTCCACGACGGACGTCCTCAAATCATCACAGATGAGTGAACCGAACCGACGA
CCCGGTCGAATGTGTCTGTGAGCTGACCGCCGCTTTGTTTGCTTGCTTGCTCATTTTGTA
TGGATGCTGCCTTAACTATCATCGTCGTGCAGCACGAACAAAACACTACTTCGTTAATTT
TCTTTCTTCAATTTCACAACGTTTTGCTTGATATCCTGGGTTTTGATTTGCCATGTGTCG
GCCGGAACTGTACGAAGTTATCTATAGCCTCGATGGTCGTGCACGACATCGTTGACTTTT
CCCT--CACATGTTTTTGAAATAATCTTCAGTTTTGCTATATCTCAGGTGCGTGGAAATT
TTATTCGCAAAGTCACATATTCTAGTCCATCCCGATCTCGCAGGAGAAGATGGACCTCGC
CGGAGAAAACCATGGCCCCACCATCTATCTTAGTGGGAAGCCAGGGTCTCACTAGGGCGG
ATTCACTACCCCGTTATCTATCTTAGGGGTGGGGGTG
>c.1 PI428198 (Triticum urartu)
CTATATTTTCCGGATAGCGGTTAAAGTGCATCTGGAGTTCCCATCCTCCATATTTGGCGG
TGCTCTTTGGTCGCACACCAAGAGGTGTCGCGAGACGAGGGACGAGCTCCTTGCCGAGCA
GCGCGCGGTGGTGGCCGGAGAAGAAGGCGTCGACGAGCGTCTCGCCGCCGCCAAGGAAGA
GCATGCGTACACCAATGCTCTCCGGAGGTCGGAGGAGGAGCTCTACCTCGGCGGCAAGCC
ATGAGCCGCCCACCCCTAGGTTTAGATTAGTTTGATCTATGTTTTTATGTTTAAATGTAC
GATGAACTCCCGTGATGAACTTTTGTGGCACGAACATCGTTTTAAATTTACAGTGTCGTT
TTTTAGTTAATCTATTCTGTCGTGATGTGCGATCACTGCACGGGTCGAGCCACACAACAC
TAGTATCCATCGTTTACGGCTAGGACTACTGGGGTCTCTAATCACATTTGCTTCCCTAGT
TTTCGTCTCTCTCGGTGTCAGTGTCTGCCCAGTAGAGTGCTTTCGTTGTTGGTGTTCTTT
CCGATCTCAAAGCATTTCACTACTCCATCGAAGATTCGCTCTGCCCCTACCGTACTTCAG
CTTGGTGGTTTCCACCGCGTGTCCAGGTTTGACAGTGCAAATTCGTTTTAGAGGATCCCT
CAAACGAACTTGACGGTACAGATTTTTAGCTAGAGTTGCTCTAAGCTGGAACCCTGCCGT
GTCGGCCTCACCCCCACACGGCGCTGCCGCTGCTGCGCCTATCACCACTTCACCAGGGCT
CCTAGTCCTATATATCCATCCCGCTGCCCCCCTTCTCGTCGTCGTCTCACTCTCACCAGG
CAGCAGATCGAGCCCTGCCCTGCGCAGCGAGGGAAAGAGACACACACAGCACAGCGCCAC
CAGGCAAGTAGGAGTAAAAGGCAAAAGCACGGCACATTAAAAGGGGAGGCCGGACCGGAC
CGGACCGGAGCCAAGCAGCAGCCGCAGCCGCAGCCGCAGCAGAG----------------
------------------------------------GAGAGAGAGAGAGAGAGAGAGAGC
GGCATATATGGCGATGCCCTTTGCCTCCCTGTCGCCGGCAGCCGACCACCACCGCTCCTC
CCCCATCTTCCCCTTCTGCCGCTCCTCCCCTCTCTACTCGTAAGCCCGCCGGCCAGCTCC
CTCTTTTCTTTCTTTGTATCAACTTCTATCTGTAGCTCGAGGTGTTAGCTAATGCGGTGA
CCGGCTCCGGCGTGTTTGTGTGTGTGTGTGTGCAGGGCAGGGGAGGAGGCGGCGCAGCAG
CAGCAGCAGCAGCAGCACGCGATGAGCGGCGCGAGGTGGGCGGCGGCGAGGCCGGCGACC
TTCACGGCGGCGCAGTACGAGGAGCTGGAGCAGCAGGCGCTCATCTACAAGTACCTCGTC
GCCGGCGTGCCCGTCCCGCCGGATCTCCTCCTCCCCATCCGCCGGGGCTTCGACTCCCTC
GCCTCGCGCTTCTACCACCACCACGCCCGTACGTGCCCCCCCATAGATTCCTCCTCCTCC
TCCTACCACCTTCTATCTACACGCTTTTGCATTCCCCCGTGCGATTTGCTCGGCTTGTTT
ATTGGGATCGAGAGATTTCAGGTGTACTCGACCTCCTAGCTCGTCTCTTTGTTAATTGCT
CCGGTCATTTGTTAATCCTCCCCCGGATTTGGTCGCGCAAAGGTCTCATTATTCTAATCC
AAGAAGCCCCGTGCCCTGTTCAAGATTTGCTCCTACCACCTACTCCTACTACCATCTAGC
ATCTCCTGTCTTCTTGGTGGGTCTTTTAATTTATTTGGATTCAAGAAGCCTCATCCTCAT
GTGGGTTTGATTTGATTAGATGGCACTAGGCTTGCTTGGCCCAGGCTAAGAACGAAGCGA
AAAGTAGAGGAGGTGGGTTGGGTTAGTAGTTTATTGGTGCTTCCTTGTCATGGGGGTTAT
TCCTGTCTGGTTGTTGGGAGCCTTACCCACGCATTCACTCGCTCACTGCCGTGGCTGGTC
CTGCCACGGGCGATTTCAGCGATCCACCCTCACATGGACTCCCGAGAAAAAAGATCAATA
ATCAAGCGCTGCACTGTAGATCGCGCGCACTTCCTCCTTTCCCCGGAAATAATTTCACAT
ATACCTCGTTCCTTCCGGCGGGGTAAATGAATGATTGGTTGGATGGGCAGATAGATCCAG
GACGGCCGACCGCGACGGCTCTCGTGCTGCACGCCGTCTCCGTCCGGCCGGCGGCGCGAT
TTGATCTTGCGTCCGGATGAGCACCGACACAGACGTACGTGCAGATGTATGGAGCATCGT
CGCATCATTGTTGACCTGGGTTTTCTTAATTTGCTTGCAGTTGGGTACGGGTCCTACTTC
GGGAAGAAGCTGGATCCGGAGCCGGGGCGGTGCCGGCGGACGGACGGCAAGAAGTGGCGG
TGCTCCAAGGAGGCCGCCCAGGACTCCAAGTACTGCGAGCGCCACATGCACCGCGGCCGC
AACCGTTCAAGAAAGCCTGTGGAAACGCAGCTCGTCTCCCACTCCCAGCAGCTGCAGCAG
CACGGCCCCGCCGCCGCGTTCCACGGCCACTCGCCGTACCCGGCGATCGCCACTGGCGCC
GGCGCGCCCGGCTCCTTCGCCCTGGGGTCTACTGCTCAGCTGCACATGGATAATGCTGCT
GCGCCTTACGCGACCGCTGGCGCCGCCGGGAACAAAGATTTCAGGTGATCTCCATTAACC
TTCTCTGCATGCTCTGCCGTCGTGCTGATCACCTGCCGTTTTTATCTTCTGCATGCTCTG
CTGCCGTGCCGATTAGTTTTTCTTTACCTAGTGGTTGGTGTCAGGGCCGATAACATGTGG
TGTTCCCATTTTTGTGCTTGATTGCATCAGTAGACAGGCAGAGCCTGTGTTGATCAGACT
AGCACTAGTGCTCTTCTGACACCGTTAGTAGCATGATCTGTGCTCGCTTAGGTAATTGCT
TTGCAGTATCTGGCCATGCTTTGTGGGGCAGATTTTAGCCTGAGAAGATTGCGAAACAGA
GTGGTGCTCTGCTCTGATGCAAGTTCAGAGCAGAGCGTTCTTCTAAACTAGATTCACACG
CATACTCTGCGTGCAACAGATGAAACTGTATCTGCGTTTTATGTTCAGACCTAGCCCCTG
CTGCTTGCTGCTTATCTTTTATTCTGCTGACCCATGTTTGTTTTCCATGTTTGGGGCTGG
GCTAGAAAATAATGTCAGTTCTGCTGCAGCAAAACTTACCAGTTCCTGCCTTTCCCTACA
CCTGAAACCATCTGAAAAGGCTAGCATGATTATGGAAGCCCATGACCTTTTGCCCATCCA
TCCATCCATCCTCGAGCTTTTATTTCTGGGGTTTGCTTCATCAGAACTTTGTGATGAGTT
ACCAGCAGTGTCCCTTTACCGAAGCCCTGTCATTGTAGTAGTAGGGTTACCTACCTGCGG
GGCAGCCAACACATGCATGATGCTGCGTTGCTGCCAATCATGTTTGCTTAGATGTCTGGC
TTCCTACTTTTGTTTTTCTCCTGTCAGGAGCTCCTGCTTTAAAAATGTGCAGCAACAATT
GCTCGTATAGTAGCATGTCCCTTTTGTTTTGTCTAGTAGCCAAGAAATGGGTTCCACGTT
TAGAGATAACGTGAAGCCTACTGTATACATATCCTAGATCATTGCTGTCCAATAAGTTTC
AGCAATAGAACTTCAGTACAGTGAGGAGATGTTTGCATTTGTTATTAATCACTATGCTGC
AAATCTGACTCGTGCAATTCAGGTATTCTGCCTATGGGTTTAGGACTTCGGCGATGGAGG
AGCACAACCAGTTCATCAGTGCGGCCATGGACACCGCCATGGACAACTACTCATGGCGCC
TGCTGCCGGCCCAGAACTCGTCCTTCTCACTCTCGAGCTACCCCATGCTGAGCACCCTGA
GCGACCTGGACCAGAGCGCGATCTGCTCGCTGGCCAAGACGGAGAGGGAGCCGCTGTCCT
TCTTCGGCGTGGGCGGCGGCTTCGACGACGACGAGTCGGCGGTGAAGCAGGAGAACCAGA
CGCTGCGGCCCTTCTTCGACGAGTGGCCCAAGGACAGGGACTCGTGGCCGGAGCTGCAGG
ACCATGACTCCAACCACAACAATGAGGCCTTCTCGGCCACCAAGCTGTCCATCTCCATCC
CGGTGACCAGCTCCGATTTCTCCACCACCGCCGGCTCCCGCTCGCCCCACGGTATATACT
CCCGGTGAAGGTGAACGGCGTTGGCCGGCCTGATCTCTGCTGATTTGCCGAAGCTCTCTG
GTAGTCTGGTCCACGACGGACGTCCTCAAATCATCACAGATGAGTGAACCGAACCGACGA
CCCGGTCGAATGTGTCTGTGAGCTGACCGCCGCTTTGTTTGCTTGCTTGCTCATTTTGTA
TGGATGCTGCCTTAACTATCATCGTCGTGCAGCACGAACAAAACACTACTTCGTTAATTT
TCTTTCTTCAATTTCACAACGTTTTGCTTGATATCCTGGGTTTTGATTTGCCGTGTGTCG
GCCGGAACTGTACGAAGTTTTCTATAGCCTCGATGGTCGTGCACGACATCGTTGACTTTT
CCCTTACACATGTTTTTGAAATAATCTTCAGTTTTGCTATATCTCAGGTGCGTGGAAATT
TTATTCGCAAAGTCACATATTCTAGTCCATCCCGATCTCGCAGGAGAAGATGGACCTCGC
CGGAGAAAACCATGGCCCCACCATCTATCTTAGTGGGAAGCCAGGGTCTCACTAGGGCGG
ATTCACTA-CCCGTTATCTATCTTAGGGGTGGGGGTG
>chr2A chr2A:687047878..687052699
CTATATTTTCCGGATAGCGGTTAAAGTGCATCTGGAGTTCCCATCCTCCATATTCGGCGA
TGCTCTTTGGTCGCACACCAAGAGGTGTCGCGAGACGGGGGACGAGCTCCTTGCCGAGCA
GCGCGTAGGGGTGGCCGGAGAAGAAGGCGTCGACGAGCGTCTCGCCGCCGCCAAGGAAGA
GCATGCGTACGCCAATGCTCTCCGGAGGTCGGCGGAGGAGCTCTACCTCAGCGGCAAGCC
ATGAGCCGCCCACCCCTAGGTTTAGATTAGTTTGATCTATGTTTTTATGTTTAAATGTAC
GATGAACTCCCGTGGTGAACTTTTGTGGCACGAACATCGTTTTAAATTTACAGTGTCGTT
TTTTAGCTGATCTATTCTGTCGTGTTGTGCGATCACTGCACGGGTCGAGCCACACAACAC
TAGTATCCATCGTTTACGGCTAGGACTACTAGGGTCTCTAATCACATTTGCTTCCCTAGT
TTTCGTCTCTCTCGATGTCAGTGTCTGCCCAGTAGAGTGCTTTCGTTGTTGGTGTTCTTT
CCGATCTCAAAGCATTTCACTACTCCATCGAAGATTCGCTCTGCCCCTACCGTACTTCAG
CTTGGTGGTTTCCATCGCGTGTCCAGGTTTGACAGTGCAAATTCGTTTTAGAGGATCCCT
CAAACGAACTTGACGGTACAGATTTTTAGCTAGAGTTGCTCTAAGCTGGAACCCTGCCGT
GTCGGCCTCACCCCCACACGGCGCTGCCGGTGCTGCGCCTATCACCACTTCACCAGGGCT
CCTAGTCCTATATATCCATCCCGCTGCCCCCCTTCTCGTCGTCGTCTCACTCTCACCAGG
CAGCAGATCGAGCCCTGCCCTGCGCAGCGAGGGAAAGAGACACACACAGCACAGCGCCAC
CAGGCAAGTAGGAGTAAAAGGCAAAAGCACGGCACATTAAAAGGGGAGGCCGGACCGGAC
CGGACCGGAGCCAAGCAGCAGCCGCAGCCGCAGCCGCAGCAGAG------------GAGA
GAGAGAGAGAGAGAGAGAGAGAGAGAGAGAGAGAGAGAGAGAGAGAGAGAGAGAGAGAGC
GGCATATATGGCGATGCCCTTTGCCTCCCTGTCGCCGGCAGCCGACCACCACCGCTCCTC
CCCCATCTTCCCCTTCTGCCGCTCCTCCCCTCTCTACTCGTAAGCCCGCCGGCCAGCTCC
CTCTTTTCTTTCTTTGTATCAACTTCTATCTGTAGCTCGAGGTGTTAGCTAATGCGGTGA
CCGGCTCCGGCGTGTTTGTGTGTGTGTGTGTGCAGGGCAGGGGAGGAGGCGGCGCAGCAG
CAGCAGCAGCAGCAGCACGCGATGAGCGGCGCGAGGTGGGCGGCGGCGAGGCCGGCGACC
TTCACGGCGGCGCAGTACGAGGAGCTGGAGCAGCAGGCGCTCATCTACAAGTACCTCGTC
GCCGGCGTGCCCGTCCCGCCGGATCTCCTCCTCCCCATCCGCCGGGGCTTCGACTCCCTC
GCCTCGCGCTTCTACCACCACCACGCCCGTACGTGCCCCCCCATAGATTCCTCCTCCTCC
---TACCACCTTCTATCTACACGCTTTTGCATTCCCCCGTGCGATTTGCTCGGCTTGTTT
ATTGGGATCGAGAGATTTCAGGTGTACTCGACCTCCTAGCTCGTCTCTTTGTTAATTGCT
CCGGTCATTTGTTAATCCTGCCCCGGATTTGGTCGCGCAAAGGTCTCATTATTCTAATCC
AAGAAGCCCCGTGCCCTGTTCAAGATTTGCTCCTACCACCTACTCCTACTACCATCTAGC
ATCTCCTGTCTTCTTGGTGGGTCTTTTAATTTATTTGGATTCAAGAAGCCTCATCCTCAT
GTGGGTTTGATTTGATTAGATGGCACTAGGCTTGCTTGGCCCAGGCTAAGAACGAAGCGA
AAAGTAGAGGAGGTGGGTTGGGTTAGTAGTTTATTGGTGCTTCCTTGTCATGGGGGTTAT
TCCTGTCTGGTTGTTGGGAGCCTTACCCACGCATTCACTCGCTCACTGCCGTGGCTGGTC
CTGCCACGGGCGATTTCAGCGATCCACCCTCACATGGACTCCCGAGAAAAAAGATCAATA
ATCAAGCGCTGCACTGTAGATCGCGCGCACTTCCTCCTTTCCCCGGAAATAATTTCACAT
ATACCTCGTTCCTTCCGGCGGGGTAAATGAATGATTGGTTGGATGGACAGATAGATCCAG
GACGGCCGACCGCGACGGCTCTCGTGCTGCACGCCGTCTCCGTCCGGCCGGCGGCGCGAT
TTGATCTTGCGTCCGGATGAGCACCGACACAGACGTACGTGCAGATGTATGGAGCATCGT
CACATCATTGTTGACCTGGGTTTTCTTAATTTGCTTGCAGTTGGGTACGGGTCCTACTTC
GGGAAGAAGCTGGATCCGGAGCCGGGGCGGTGCCGGCGGACGGACGGCAAGAAGTGGCGG
TGCTCCAAGGAGGCCGCCCAGGACTCCAAGTACTGCGAGCGCCACATGCACCGCGGCCGC
AACCGTTCAAGAAAGCCTGTGGAAACGCAGCTCGTCTCCCACTCCCAGCAGCTGCAGCAG
CAGGCCCCCGCCGCCGCGTTCCACGGCCACTCGCCGTACCCGGCGATCGCCACTGGCGCC
GGCGCGCCCGGCTCCTTCGCCCTGGGGTCTACTGCTCAGCTGCACATGGATAATGCTGCT
GCGCCTTACGCGACCGCTGGCGCCGCCGGGAACAAAGATTTCAGGTGATCTCCATTAACC
TTCTCTGCATGCTCTGCCGTCGTGCTGATCACCTGCCGTTTTTATCTTCTGCATGCTCTG
CTGCCGTGCCGATTAGTTTTTCTTTACCTAGTGGTTGGTGTCAGGGCCGATAACATGTGA
TGTTCCCATTTTTGTGCTTGATTGCATCAGTAGACAGGCAGAGCCTGTGTTGATCAGACT
AGCACTAGTGCTCTTCTGACACCGTTAGTAGCATGATCTGTGCTTGCTTAGGTAATTGCT
TTGCAGTATCTGGCCATGCTTTGTGGGGCAGATTTTAGCCTGAGAAGATTGCGAAACAGA
GTGGTGCTCTGCTCTGATGCAAGTTCAGAGCAGAGCGTTCTTCTAAACTAGATTCACACG
CATACTCTGCGTGCAACAGATGAAACTGTATCTGCGTTTTATGTTCAGACCTAGCCCCTG
CTGCTTGCTGCTTATCTTTTATTCTGCTGACCCATGTTTGTTTTCCATGTTTGGGGCTGG
GCTAGAAAATAATGTCAGTTCTGCTGCAGCAAAACTTACCAGTTCCTGCCTTTCCCTACA
CCTGAAACCATCTGAAAAGGCTAGCATGATTATGGAAGCCCATGACCTTTTGCCCATCCA
TCCATCCATCCTCGAGCTTTTATTTCTGGGGTTTGCTTCATCAGAACTTTGTGATGAGTT
ACCAGCAGTGTCCCTTTACCGAAGCCCTGTCATTGTAGTAGTAGGGTTACCTACCTGCGG
GGCAGCCAACACATGCATGATGCTGCGTTGCTGCCAATCATGTTTGCTTAGATGTCTGGC
TTCCTACTTTTGTTTTTCTCCTGTCAGGAGCTCCTGCTTTAAAAATGTGCAGCAACAATT
GCTCGTATAGTAGCATGTCCCTTTTGTTTTGTCTAGTAGCCAAGAAATGGGTTCCACGTT
TAGAGATAACGTGAAGCCTACTGTATACATATCCTAGATCATTGCTGTCCAATAAGTTTC
AGCAATAGAACTTCAGTACAGTGAGGAGATGTTTGCATTTGTTATTAATCACTATGCTGC
AAATCTGACTCGTGCAATTCAGGTATTCTGCCTATGGGTTTAGGACTTCGGCGATGGAGG
ACCACAACCAGTTCATCAGTGCGGCCATGGACACCGCCATGGACAACTACTCATGGCGCC
TGCTGCCGGCCCAGAACTCGTCCTTCTCACTCTCGAGCTACCCCATGCTGAGCACCCTGA
GCGACCTGGACCAGAGCGCGATCTGCTCGCTGGCCAAGACGGAGAGGGAGCCGCTGTCCT
TCTTCGGCGTGGGCGGCGGCTTCGACGACGACGAGTCGGCGGTGAAGCAGGAGAACCAGA
CGCTGCGGCCCTTCTTCGACGAGTGGCCCAAGGACAGGGACTCGTGGCCGGAGCTGCAGG
ACCATGACTCCAACCACAACAATGAGGCCTTCTCGGCCACCAAGCTGTCCATCTCCATCC
CGGTGACCAGCTCCGATTTCTCCACCACCGCCGGCTCCCGCTCGCCCCACGGTATATACT
CCCGGTGAAGGTGAACGGCGTTGGCCGGCCTGATCTCTGCTGATTTGCCGAAGCTCTCTG
GTAGTCTGGTCCACGACGGACGTCCTCAAATCATCACAGATGAGTGAACCGAACCGACGA
CCCGGTCGAATGTGTCTGTGAGCTGACCGCCGCTTTGTTTGCTTGCTTGCTCATTTTGTA
TGGATGCTGCCTTAACTATCATCGTCGTGCAGCACGAACAAAACACTACTTCGTTAATTT
TCTTTCTTCAATTTCACAACGTTTTGCTTGATATCCTGGGTTTTGATTTGCCATGTGTCG
GCCGGAACTGTACGAAGTTATCTATAGCCTCGATGGTCGTGCACGACATCGTTGACTTTT
CCCTCACACATGTTTTTGAAATAATCTTCAGTTTTGCTATATCTCAGGTGCGTGGAAATT
TTATTCGCAAAGTCACATATTCTAGTCCATCCCGATCTCGCAGGAGAAGATGGACCTCGC
CGGAGAAAACCATGGCCCCACCATCTATCTTAGTGGGAAGCCAGGGTCTCACTAGGGCGG
ATTCACTACCCCGTTATCTATCTTAGGGGTGGGGGTG
>gene TraesCS2A01G435100
------------------------------------------------------------
------------------------------------------------------------
------------------------------------------------------------
------------------------------------------------------------
------------------------------------------------------------
------------------------------------------------------------
------------------------------------------------------------
------------------------------------------------------------
------------------------------------------------------------
------------------------------------------------------------
------------------------------------------------------------
------------------------------------------------------------
------------------------------------------------------------
----------------------------------------GTCGTCTCACTCTCACCAGG
CAGCAGATCGAGCCCTGCCCTGCGCAGCGAGGGAAAGAGACACACACAGCACAGCGCCAC
CAGGCAAGTAGGAGTAAAAGGCAAAAGCACGGCACATTAAAAGGGGAGGCCGGACCGGAC
CGGACCGGAGCCAAGCAGCAGCCGCAGCCGCAGCCGCAGCAGAG------------GAGA
GAGAGAGAGAGAGAGAGAGAGAGAGAGAGAGAGAGAGAGAGAGAGAGAGAGAGAGAGAGC
GGCATATATGGCGATGCCCTTTGCCTCCCTGTCGCCGGCAGCCGACCACCACCGCTCCTC
CCCCATCTTCCCCTTCTGCCGCTCCTCCCCTCTCTACTCGTAAGCCCGCCGGCCAGCTCC
CTCTTTTCTTTCTTTGTATCAACTTCTATCTGTAGCTCGAGGTGTTAGCTAATGCGGTGA
CCGGCTCCGGCGTGTTTGTGTGTGTGTGTGTGCAGGGCAGGGGAGGAGGCGGCGCAGCAG
CAGCAGCAGCAGCAGCACGCGATGAGCGGCGCGAGGTGGGCGGCGGCGAGGCCGGCGACC
TTCACGGCGGCGCAGTACGAGGAGCTGGAGCAGCAGGCGCTCATCTACAAGTACCTCGTC
GCCGGCGTGCCCGTCCCGCCGGATCTCCTCCTCCCCATCCGCCGGGGCTTCGACTCCCTC
GCCTCGCGCTTCTACCACCACCACGCCCGTACGTGCCCCCCCATAGATTCCTCCTCCTCC
---TACCACCTTCTATCTACACGCTTTTGCATTCCCCCGTGCGATTTGCTCGGCTTGTTT
ATTGGGATCGAGAGATTTCAGGTGTACTCGACCTCCTAGCTCGTCTCTTTGTTAATTGCT
CCGGTCATTTGTTAATCCTGCCCCGGATTTGGTCGCGCAAAGGTCTCATTATTCTAATCC
AAGAAGCCCCGTGCCCTGTTCAAGATTTGCTCCTACCACCTACTCCTACTACCATCTAGC
ATCTCCTGTCTTCTTGGTGGGTCTTTTAATTTATTTGGATTCAAGAAGCCTCATCCTCAT
GTGGGTTTGATTTGATTAGATGGCACTAGGCTTGCTTGGCCCAGGCTAAGAACGAAGCGA
AAAGTAGAGGAGGTGGGTTGGGTTAGTAGTTTATTGGTGCTTCCTTGTCATGGGGGTTAT
TCCTGTCTGGTTGTTGGGAGCCTTACCCACGCATTCACTCGCTCACTGCCGTGGCTGGTC
CTGCCACGGGCGATTTCAGCGATCCACCCTCACATGGACTCCCGAGAAAAAAGATCAATA
ATCAAGCGCTGCACTGTAGATCGCGCGCACTTCCTCCTTTCCCCGGAAATAATTTCACAT
ATACCTCGTTCCTTCCGGCGGGGTAAATGAATGATTGGTTGGATGGACAGATAGATCCAG
GACGGCCGACCGCGACGGCTCTCGTGCTGCACGCCGTCTCCGTCCGGCCGGCGGCGCGAT
TTGATCTTGCGTCCGGATGAGCACCGACACAGACGTACGTGCAGATGTATGGAGCATCGT
CACATCATTGTTGACCTGGGTTTTCTTAATTTGCTTGCAGTTGGGTACGGGTCCTACTTC
GGGAAGAAGCTGGATCCGGAGCCGGGGCGGTGCCGGCGGACGGACGGCAAGAAGTGGCGG
TGCTCCAAGGAGGCCGCCCAGGACTCCAAGTACTGCGAGCGCCACATGCACCGCGGCCGC
AACCGTTCAAGAAAGCCTGTGGAAACGCAGCTCGTCTCCCACTCCCAGCAGCTGCAGCAG
CAGGCCCCCGCCGCCGCGTTCCACGGCCACTCGCCGTACCCGGCGATCGCCACTGGCGCC
GGCGCGCCCGGCTCCTTCGCCCTGGGGTCTACTGCTCAGCTGCACATGGATAATGCTGCT
GCGCCTTACGCGACCGCTGGCGCCGCCGGGAACAAAGATTTCAGGTGATCTCCATTAACC
TTCTCTGCATGCTCTGCCGTCGTGCTGATCACCTGCCGTTTTTATCTTCTGCATGCTCTG
CTGCCGTGCCGATTAGTTTTTCTTTACCTAGTGGTTGGTGTCAGGGCCGATAACATGTGA
TGTTCCCATTTTTGTGCTTGATTGCATCAGTAGACAGGCAGAGCCTGTGTTGATCAGACT
AGCACTAGTGCTCTTCTGACACCGTTAGTAGCATGATCTGTGCTTGCTTAGGTAATTGCT
TTGCAGTATCTGGCCATGCTTTGTGGGGCAGATTTTAGCCTGAGAAGATTGCGAAACAGA
GTGGTGCTCTGCTCTGATGCAAGTTCAGAGCAGAGCGTTCTTCTAAACTAGATTCACACG
CATACTCTGCGTGCAACAGATGAAACTGTATCTGCGTTTTATGTTCAGACCTAGCCCCTG
CTGCTTGCTGCTTATCTTTTATTCTGCTGACCCATGTTTGTTTTCCATGTTTGGGGCTGG
GCTAGAAAATAATGTCAGTTCTGCTGCAGCAAAACTTACCAGTTCCTGCCTTTCCCTACA
CCTGAAACCATCTGAAAAGGCTAGCATGATTATGGAAGCCCATGACCTTTTGCCCATCCA
TCCATCCATCCTCGAGCTTTTATTTCTGGGGTTTGCTTCATCAGAACTTTGTGATGAGTT
ACCAGCAGTGTCCCTTTACCGAAGCCCTGTCATTGTAGTAGTAGGGTTACCTACCTGCGG
GGCAGCCAACACATGCATGATGCTGCGTTGCTGCCAATCATGTTTGCTTAGATGTCTGGC
TTCCTACTTTTGTTTTTCTCCTGTCAGGAGCTCCTGCTTTAAAAATGTGCAGCAACAATT
GCTCGTATAGTAGCATGTCCCTTTTGTTTTGTCTAGTAGCCAAGAAATGGGTTCCACGTT
TAGAGATAACGTGAAGCCTACTGTATACATATCCTAGATCATTGCTGTCCAATAAGTTTC
AGCAATAGAACTTCAGTACAGTGAGGAGATGTTTGCATTTGTTATTAATCACTATGCTGC
AAATCTGACTCGTGCAATTCAGGTATTCTGCCTATGGGTTTAGGACTTCGGCGATGGAGG
ACCACAACCAGTTCATCAGTGCGGCCATGGACACCGCCATGGACAACTACTCATGGCGCC
TGCTGCCGGCCCAGAACTCGTCCTTCTCACTCTCGAGCTACCCCATGCTGAGCACCCTGA
GCGACCTGGACCAGAGCGCGATCTGCTCGCTGGCCAAGACGGAGAGGGAGCCGCTGTCCT
TCTTCGGCGTGGGCGGCGGCTTCGACGACGACGAGTCGGCGGTGAAGCAGGAGAACCAGA
CGCTGCGGCCCTTCTTCGACGAGTGGCCCAAGGACAGGGACTCGTGGCCGGAGCTGCAGG
ACCATGACTCCAACCACAACAATGAGGCCTTCTCGGCCACCAAGCTGTCCATCTCCATCC
CGGTGACCAGCTCCGATTTCTCCACCACCGCCGGCTCCCGCTCGCCCCACGGTATATACT
CCCGGTGAAGGTGAACGGCGTTGGCCGGCCTGATCTCTGCTGATTTGCCGAAGCTCTCTG
GTAGTCTGGTCCACGACGGACGTCCTCAAATCATCACAGATGAGTGAACCGAACCGACGA
CCCGGTCGAATGTGTCTGTGAGCTGACCGCCGCTTTGTTTGCTTGCTTGCTCATTTTGTA
TGGATGCTGCCTTAACTATCATCGTCGTGCAGCACGAACAAAACACTACTTCGTTAATTT
TCTTTCTTCAATTTCACAACGTTTTGCTTGATATCCTGGGTTTTGATTTGCCATGTGTCG
GCCGGAACTGTACGAAGTTATCTATAGCCTCGATGGTCGTGCACGACATCGTTGACTTTT
CCC---------------------------------------------------------
------------------------------------------------------------
------------------------------------------------------------
-------------------------------------
>CDS TraesCS2A01G435100
------------------------------------------------------------
------------------------------------------------------------
------------------------------------------------------------
------------------------------------------------------------
------------------------------------------------------------
------------------------------------------------------------
------------------------------------------------------------
------------------------------------------------------------
------------------------------------------------------------
------------------------------------------------------------
------------------------------------------------------------
------------------------------------------------------------
------------------------------------------------------------
------------------------------------------------------------
------------------------------------------------------------
------------------------------------------------------------
------------------------------------------------------------
------------------------------------------------------------
-------ATGGCGATGCCCTTTGCCTCCCTGTCGCCGGCAGCCGACCACCACCGCTCCTC
CCCCATCTTCCCCTTCTGCCGCTCCTCCCCTCTCTACTC---------------------
------------------------------------------------------------
-----------------------------------GGCAGGGGAGGAGGCGGCGCAGCAG
CAGCAGCAGCAGCAGCACGCGATGAGCGGCGCGAGGTGGGCGGCGGCGAGGCCGGCGACC
TTCACGGCGGCGCAGTACGAGGAGCTGGAGCAGCAGGCGCTCATCTACAAGTACCTCGTC
GCCGGCGTGCCCGTCCCGCCGGATCTCCTCCTCCCCATCCGCCGGGGCTTCGACTCCCTC
GCCTCGCGCTTCTACCACCACCACGCCC--------------------------------
------------------------------------------------------------
------------------------------------------------------------
------------------------------------------------------------
------------------------------------------------------------
------------------------------------------------------------
------------------------------------------------------------
------------------------------------------------------------
------------------------------------------------------------
------------------------------------------------------------
------------------------------------------------------------
------------------------------------------------------------
------------------------------------------------------------
------------------------------------------------------------
----------------------------------------TTGGGTACGGGTCCTACTTC
GGGAAGAAGCTGGATCCGGAGCCGGGGCGGTGCCGGCGGACGGACGGCAAGAAGTGGCGG
TGCTCCAAGGAGGCCGCCCAGGACTCCAAGTACTGCGAGCGCCACATGCACCGCGGCCGC
AACCGTTCAAGAAAGCCTGTGGAAACGCAGCTCGTCTCCCACTCCCAGCAGCTGCAGCAG
CAGGCCCCCGCCGCCGCGTTCCACGGCCACTCGCCGTACCCGGCGATCGCCACTGGCGCC
GGCGCGCCCGGCTCCTTCGCCCTGGGGTCTACTGCTCAGCTGCACATGGATAATGCTGCT
GCGCCTTACGCGACCGCTGGCGCCGCCGGGAACAAAGATTTCAG----------------
------------------------------------------------------------
------------------------------------------------------------
------------------------------------------------------------
------------------------------------------------------------
------------------------------------------------------------
------------------------------------------------------------
------------------------------------------------------------
------------------------------------------------------------
------------------------------------------------------------
------------------------------------------------------------
------------------------------------------------------------
------------------------------------------------------------
------------------------------------------------------------
------------------------------------------------------------
------------------------------------------------------------
------------------------------------------------------------
------------------------------------------------------------
----------------------GTATTCTGCCTATGGGTTTAGGACTTCGGCGATGGAGG
ACCACAACCAGTTCATCAGTGCGGCCATGGACACCGCCATGGACAACTACTCATGGCGCC
TGCTGCCGGCCCAGAACTCGTCCTTCTCACTCTCGAGCTACCCCATGCTGAGCACCCTGA
GCGACCTGGACCAGAGCGCGATCTGCTCGCTGGCCAAGACGGAGAGGGAGCCGCTGTCCT
TCTTCGGCGTGGGCGGCGGCTTCGACGACGACGAGTCGGCGGTGAAGCAGGAGAACCAGA
CGCTGCGGCCCTTCTTCGACGAGTGGCCCAAGGACAGGGACTCGTGGCCGGAGCTGCAGG
ACCATGACTCCAACCACAACAATGAGGCCTTCTCGGCCACCAAGCTGTCCATCTCCATCC
CGGTGACCAGCTCCGATTTCTCCACCACCGCCGGCTCCCGCTCGCCCCACGGTATATACT
CCCGGTGA----------------------------------------------------
------------------------------------------------------------
------------------------------------------------------------
------------------------------------------------------------
------------------------------------------------------------
------------------------------------------------------------
------------------------------------------------------------
------------------------------------------------------------
------------------------------------------------------------
-------------------------------------
